# Supplementary material for: TAp73β Can Promote Hepatocellular Carcinoma Dedifferentiation
Source: Cancers (Basel). 2021 Feb 13;13(4):783. doi: 10.3390/cancers13040783 (PMC7918882; doi:10.3390/cancers13040783)
Supplement: Supplementary file 1 [file cancers-13-00783-s001.zip]

Archive with 16 entries (13 files):
- cancers-1017984-proofreading suppl/
- cancers-1017984-proofreading suppl/Sup_material.docx
- __MACOSX/
- __MACOSX/cancers-1017984-proofreading suppl/
- __MACOSX/cancers-1017984-proofreading suppl/._Sup_material.docx
- cancers-1017984-proofreading suppl/.DS_Store
- __MACOSX/cancers-1017984-proofreading suppl/._.DS_Store
- cancers-1017984-proofreading suppl/~$p_material.docx
- __MACOSX/cancers-1017984-proofreading suppl/._~$p_material.docx
- cancers-1017984-proofreading suppl/Iscan_et_al_Sup_Table2.xlsx
- __MACOSX/cancers-1017984-proofreading suppl/._Iscan_et_al_Sup_Table2.xlsx
- cancers-1017984-proofreading suppl/Figure S3 WB data.pdf
- __MACOSX/cancers-1017984-proofreading suppl/._Figure S3 WB data.pdf
- cancers-1017984-proofreading suppl/Iscan_et_al_Sup_Table1.xlsx
- __MACOSX/cancers-1017984-proofreading suppl/._Iscan_et_al_Sup_Table1.xlsx
- __MACOSX/._cancers-1017984-proofreading suppl
