# Supplementary material for: TAp73β Can Promote Hepatocellular Carcinoma Dedifferentiation
Source: Cancers (Basel). 2021 Feb 13;13(4):783. doi: 10.3390/cancers13040783 (PMC7918882; doi:10.3390/cancers13040783)
Supplement: Supplementary file 1 [file cancers-13-00783-s001.zip › cancers-1017984-proofreading suppl/Iscan_et_al_Sup_Table2.xlsx]

## Sheet: p73
ACTIVATED CELLULAR PROCESSES	DESCRIPTION	GENE SETS	SIZE	NOM p-val	FDR q-val
Development	Genes upregulated during adipocyte differentiation	HALLMARK_ADIPOGENESIS	184	0	0.134978
Development	Genes encoding components of apical junction complex.	HALLMARK_APICAL_JUNCTION	193	0	0.175418
Development	Genes Defining Epithelial-Mesenchymal Transition	HALLMARK_EPITHELIAL_MESENCHYMAL_TRANSITION	192	0	0.157644
Development	Genes involved in development of skeletal muscle (myogenesis).	HALLMARK_MYOGENESIS	196	0	0.13645
Development	Genes upregulated by Hedhehog signaling	HALLMARK_HEDGEHOG_SIGNALING	35	0	0.174647
Development	Genes up-regulated during formation of blood vessels	HALLMARK_ANGIOGENESIS	34	0	0.149678
Immune response	Genes up-regulated during transplant rejection	HALLMARK_ALLOGRAFT_REJECTION	191	0	0.148507
Immune response	Genes up-regulated by STAT5 in response to IL2 stimulation.	HALLMARK_IL2_STAT5_SIGNALING	182	0	0.167072
Immune response	Genes up-regulated in response to alpha interferon proteins	HALLMARK_INTERFERON_ALPHA_RESPONSE	88	0	0.142347
Immune response	Genes up-regulated in response to IFNG	HALLMARK_INTERFERON_GAMMA_RESPONSE	187	0	0.19362
Immune response	Genes regulated by NF-kB in response to TNFA	HALLMARK_TNFA_SIGNALING_VIA_NFKB	185	0	0.156439
Metabolism	Genes involved in metabolism of bile acids and salts.	HALLMARK_BILE_ACID_METABOLISM	110	0	0.153412
Metabolism	Genes encoding proteins involved in glycolysis and gluconeogenesis.	HALLMARK_GLYCOLYSIS	186	0	0.126622
Metabolism	Genes encoding proteins involved in processing of drugs and other xenobiotics.	HALLMARK_XENOBIOTIC_METABOLISM	194	0	0.170969
Growth signaling	Genes defining estrogen response	HALLMARK_ESTROGEN_RESPONSE_EARLY	183	0	0.122484
Growth signaling	Genes defining estrogen response	HALLMARK_ESTROGEN_RESPONSE_LATE	194	0	0.156862
Growth signaling	Genes upregulated by KRAS activation	HALLMARK_KRAS_SIGNALING_UP	192	0	0.1946
Growth signaling	Genes up-regulated through activation of mTORC1 complex.	HALLMARK_MTORC1_SIGNALING	183	0	0.241407
Stress response	Genes involved in p53 pathways and networks	HALLMARK_P53_PATHWAY	182	0	0.162794
Stress response	Genes encoding components of blood coagulation system	HALLMARK_COAGULATION	133	0	0.166497
Stress response	Genes up-regulated in response to hypoxia	HALLMARK_HYPOXIA	188	0	0.149086
Stress response	Genes defining inflammatory response	HALLMARK_INFLAMMATORY_RESPONSE	189	0	0.21789
Stress response	Genes encoding components of peroxisome.	HALLMARK_PEROXISOME	98	0	0.155165
Stress response	Genes up-regulated by reactive oxigen species	HALLMARK_REACTIVE_OXIGEN_SPECIES_PATHWAY	46	0	0.162866
Stress response	Genes down-regulated in response to ultraviolet radiation.	HALLMARK_UV_RESPONSE_DN	135	0	0.149357

## Sheet: control
REPRESSED CELLULAR PROCESSES	DESCRIPTION	GENE SETS	SIZE	NOM p-val	FDR q-val
Growth signaling	Genes regulated by MYC	HALLMARK_MYC_TARGETS_V1	173	0	0.162866
Growth signaling	Genes regulated by MYC	HALLMARK_MYC_TARGETS_V2	47	0	0.187742
Cell cycle	Genes encoding cell cycle related targets of E2F transcription factors.	HALLMARK_E2F_TARGETS	173	0	0.176654
Cell cycle	Genes involved in the G2/M checkpoint,	HALLMARK_G2M_CHECKPOINT	178	0	0.113436
Cell cycle	Genes important for mitotic spindle assembly.	HALLMARK_MITOTIC_SPINDLE	185	0	0.142737

## Sheet: Together
TAP73 EFFECT	CELLULAR PROCESSES	GENE SETS	GSEA STANDARD NAMES
Induction	Growth signaling	Genes defining estrogen response	HALLMARK_ESTROGEN_RESPONSE_EARLY
Induction	Growth signaling	Genes defining estrogen response	HALLMARK_ESTROGEN_RESPONSE_LATE
Induction	Growth signaling	Genes upregulated by KRAS activation	HALLMARK_KRAS_SIGNALING_UP
Induction	Growth signaling	Genes up-regulated through activation of mTORC1 complex.	HALLMARK_MTORC1_SIGNALING
Repression	Growth signaling	Genes regulated by MYC	HALLMARK_MYC_TARGETS_V1
Repression	Growth signaling	Genes regulated by MYC	HALLMARK_MYC_TARGETS_V2
Repression	Cell cycle	Genes encoding cell cycle related targets of E2F transcription factors.	HALLMARK_E2F_TARGETS
Repression	Cell cycle	Genes involved in the G2/M checkpoint,	HALLMARK_G2M_CHECKPOINT
Repression	Cell cycle	Genes important for mitotic spindle assembly.	HALLMARK_MITOTIC_SPINDLE
Induction	Development	Genes upregulated during adipocyte differentiation	HALLMARK_ADIPOGENESIS
Induction	Development	Genes encoding components of apical junction complex.	HALLMARK_APICAL_JUNCTION
Induction	Development	Genes Defining Epithelial-Mesenchymal Transition	HALLMARK_EPITHELIAL_MESENCHYMAL_TRANSITION
Induction	Development	Genes involved in development of skeletal muscle (myogenesis).	HALLMARK_MYOGENESIS
Induction	Development	Genes upregulated by Hedhehog signaling	HALLMARK_HEDGEHOG_SIGNALING
Induction	Development	Genes up-regulated during formation of blood vessels	HALLMARK_ANGIOGENESIS
Induction	Immune response	Genes up-regulated during transplant rejection	HALLMARK_ALLOGRAFT_REJECTION
Induction	Immune response	Genes up-regulated by STAT5 in response to IL2 stimulation.	HALLMARK_IL2_STAT5_SIGNALING
Induction	Immune response	Genes up-regulated in response to alpha interferon proteins	HALLMARK_INTERFERON_ALPHA_RESPONSE
Induction	Immune response	Genes up-regulated in response to IFNG	HALLMARK_INTERFERON_GAMMA_RESPONSE
Induction	Immune response	Genes regulated by NF-kB in response to TNFA	HALLMARK_TNFA_SIGNALING_VIA_NFKB
Induction	Metabolism	Genes involved in metabolism of bile acids and salts.	HALLMARK_BILE_ACID_METABOLISM
Induction	Metabolism	Genes encoding proteins involved in glycolysis and gluconeogenesis.	HALLMARK_GLYCOLYSIS
Induction	Metabolism	Genes encoding proteins involved in processing of drugs and other xenobiotics.	HALLMARK_XENOBIOTIC_METABOLISM
Induction	Stress response	Genes involved in p53 pathways and networks	HALLMARK_P53_PATHWAY
Induction	Stress response	Genes encoding components of blood coagulation system	HALLMARK_COAGULATION
Induction	Stress response	Genes up-regulated in response to hypoxia	HALLMARK_HYPOXIA
Induction	Stress response	Genes defining inflammatory response	HALLMARK_INFLAMMATORY_RESPONSE
Induction	Stress response	Genes encoding components of peroxisome.	HALLMARK_PEROXISOME
Induction	Stress response	Genes up-regulated by reactive oxigen species	HALLMARK_REACTIVE_OXIGEN_SPECIES_PATHWAY
Induction	Stress response	Genes down-regulated in response to ultraviolet radiation.	HALLMARK_UV_RESPONSE_DN
