# Supplementary material for: TAp73β Can Promote Hepatocellular Carcinoma Dedifferentiation
Source: Cancers (Basel). 2021 Feb 13;13(4):783. doi: 10.3390/cancers13040783 (PMC7918882; doi:10.3390/cancers13040783)
Supplement: Supplementary file 1 [file cancers-13-00783-s001.zip › cancers-1017984-proofreading suppl/Iscan_et_al_Sup_Table1.xlsx]

## Sheet: 877 ps in HEP3B
Probe Set ID	Gene Symbol	Gene Title	12h-Ctrl-1	12h-Ctrl-2	12h-Dox-1	12h-Dox-2	12h-Ctrl Mean	12h-Dox Mean	12h-Ctrl Geomean	12h-Dox Geomean	Fold Change (C/D)	Fold Change (D/C)	p-value	FDR		Probe Set ID	Gene Symbol	Gene Title	24h-Ctrl-1	24h-Ctrl-2	24h-Dox-1	24h-Dox-2	24h-Ctrl Mean	24h-Dox Mean	24h-Ctrl Geomean	24h-Dox Geomean	Fold Change (C/D)	Fold Change (D/C)	p-value	FDR		Probe Set ID	Gene Symbol	Gene Title	48h-Ctrl-1	48h-Ctrl-2	48h-Ctrl-3	48h-Dox-1	48h-Dox-2	48h-Dox-3	48h-Ctrl mean	48h-Dox mean	48h-Ctrl Geomean	48h-Dox Geomean	Fold Change (C/D)	Fold Change (D/C)	p-value	FDR
205434_s_at	AAK1	AP2 associated kinase 1	9.06832	9.22026	9.96674	10.3832	9.14	10.17	565.86	1156.03	0.49	2.04	0.0008978	0.00357		205434_s_at	AAK1	AP2 associated kinase 1	9.18769	8.91494	9.68143	9.99941	9.05	9.84	530.54	916.77	0.58	1.73	0.0011097	0.00178		205434_s_at	AAK1	AP2 associated kinase 1	9.58836	9.44239	9.58388	10.4719	10.4315	10.5795	9.54	10.49	743.51	1442.45	0.52	1.94	2e-07	5.43e-07
203504_s_at	ABCA1	ATP binding cassette subfamily A member 1	7.62902	7.12591	7.08809	6.85307	7.37	6.97	166.28	125.42	1.33	0.75	0.0857395	0.126		203504_s_at	ABCA1	ATP binding cassette subfamily A member 1	8.04632	7.76474	6.50613	6.34752	7.9	6.43	239.77	86.03	2.79	0.36	7.4e-06	5.17e-05		203504_s_at	ABCA1	ATP binding cassette subfamily A member 1	8.61964	8.62117	8.72501	7.48283	7.50707	7.06883	8.66	7.35	403.18	163.47	2.47	0.41	3e-07	7.42e-07
215465_at	ABCA12	ATP binding cassette subfamily A member 12	3.66599	3.53117	3.52582	3.63721	3.6	3.58	12.11	11.97	1.01	0.99	0.904469	0.933		215465_at	ABCA12	ATP binding cassette subfamily A member 12	3.25706	3.22143	3.687	3.56744	3.24	3.63	9.44	12.36	0.76	1.31	0.0130708	0.0177		215465_at	ABCA12	ATP binding cassette subfamily A member 12	4.00296	3.9457	4.15551	6.62809	6.75883	6.66377	4.03	6.68	16.39	102.79	0.16	6.27	< 1e-07	< 1e-07
209993_at	ABCB1	ATP binding cassette subfamily B member 1	7.70566	7.35518	7.29035	7.26044	7.53	7.28	184.88	154.92	1.19	0.84	0.16097	0.217		209993_at	ABCB1	ATP binding cassette subfamily B member 1	8.10789	8.30356	6.86858	6.91439	8.21	6.89	295.24	118.73	2.49	0.4	7.8e-06	5.32e-05		209993_at	ABCB1	ATP binding cassette subfamily B member 1	8.02062	8.07468	8.0042	6.94456	7.20903	7.3122	8.03	7.15	261.95	142.54	1.84	0.54	2.8e-06	5.48e-06
209994_s_at	ABCB1 /// ABCB4	ATP binding cassette subfamily B member 1 /// ATP binding cassette subfamily B member 4	7.68631	7.16353	6.94796	7.12461	7.42	7.04	171.84	131.26	1.31	0.76	0.0966115	0.14		209994_s_at	ABCB1 /// ABCB4	ATP binding cassette subfamily B member 1 /// ATP binding cassette subfamily B member 4	7.82391	7.80624	6.60632	6.72149	7.82	6.66	225.2	101.4	2.22	0.45	1.38e-05	7.45e-05		209994_s_at	ABCB1 /// ABCB4	ATP binding cassette subfamily B member 1 /// ATP binding cassette subfamily B member 4	7.93907	8.15849	8.14418	7.2337	7.26773	7.48556	8.08	7.33	270.71	160.79	1.68	0.59	9e-06	1.63e-05
206155_at	ABCC2	ATP binding cassette subfamily C member 2	6.22411	5.31335	5.4925	5.67586	5.75	5.58	54.52	47.97	1.14	0.88	0.544744	0.613		206155_at	ABCC2	ATP binding cassette subfamily C member 2	6.13641	5.79717	4.30199	4.33045	5.96	4.32	62.54	19.92	3.14	0.32	3.7e-06	3.7e-05		206155_at	ABCC2	ATP binding cassette subfamily C member 2	6.45867	6.81843	6.76902	5.54062	6.0014	5.26855	6.68	5.6	102.68	48.62	2.11	0.47	5.99e-05	9.57e-05
205142_x_at	ABCD1	ATP binding cassette subfamily D member 1	6.05606	6.22144	6.44312	5.95107	6.14	6.19	70.46	73.37	0.96	1.04	0.771926	0.82		205142_x_at	ABCD1	ATP binding cassette subfamily D member 1	5.83818	6.1036	6.97625	6.97625	5.97	6.98	62.72	125.91	0.5	2.01	7.99e-05	0.000198		205142_x_at	ABCD1	ATP binding cassette subfamily D member 1	6.75082	6.52016	6.52425	6.90338	6.82907	7.11252	6.6	6.95	96.9	123.5	0.78	1.27	0.0043385	0.00572
225573_at	ACAD11 /// NPHP3-ACAD11	acyl-CoA dehydrogenase family, member 11 /// NPHP3-ACAD11 readthrough (NMD candidate)	7.05571	6.96577	7.98177	8.16544	7.01	8.07	128.96	269.4	0.48	2.09	0.0001922	0.00152		225573_at	ACAD11 /// NPHP3-ACAD11	acyl-CoA dehydrogenase family, member 11 /// NPHP3-ACAD11 readthrough (NMD candidate)	7.20365	6.84097	7.80509	8.01616	7.02	7.91	129.99	240.62	0.54	1.85	0.0005278	0.000911		225573_at	ACAD11 /// NPHP3-ACAD11	acyl-CoA dehydrogenase family, member 11 /// NPHP3-ACAD11 readthrough (NMD candidate)	8.13104	7.99722	8.2793	9.38782	9.467	9.74557	8.14	9.53	281.28	741.07	0.38	2.63	1e-07	2.93e-07
212977_at	ACKR3	atypical chemokine receptor 3	4.51015	4.24799	4.94445	5.34315	4.38	5.14	20.81	35.35	0.59	1.7	0.0051743	0.0128		212977_at	ACKR3	atypical chemokine receptor 3	3.95237	4.21181	5.16209	4.86518	4.08	5.01	16.94	32.3	0.52	1.91	0.0003244	0.000605		212977_at	ACKR3	atypical chemokine receptor 3	4.54757	4.89052	4.89685	7.46292	7.45692	7.34513	4.78	7.42	27.44	171.45	0.16	6.25	< 1e-07	< 1e-07
205364_at	ACOX2	acyl-CoA oxidase 2, branched chain	5.80276	5.70529	5.59773	5.334	5.75	5.46	53.97	44.2	1.22	0.82	0.0995548	0.142		205364_at	ACOX2	acyl-CoA oxidase 2, branched chain	5.76558	5.49918	5.38837	5.18028	5.63	5.28	49.6	38.97	1.27	0.79	0.0437636	0.0542		205364_at	ACOX2	acyl-CoA oxidase 2, branched chain	7.58292	7.19975	7.68909	5.7075	6.0958	5.96357	7.49	5.92	179.84	60.64	2.97	0.34	3e-07	7.42e-07
1555326_a_at	ADAM9	ADAM metallopeptidase domain 9	5.78467	6.26709	5.29466	6.32956	6.02	5.79	65.16	56.18	1.16	0.86	0.554447	0.621		1555326_a_at	ADAM9	ADAM metallopeptidase domain 9	7.64835	7.68008	6.47147	6.57509	7.66	6.52	202.84	91.98	2.21	0.45	1.43e-05	7.49e-05		1555326_a_at	ADAM9	ADAM metallopeptidase domain 9	8.58218	8.64726	8.52749	8.174	8.33013	8.12591	8.59	8.21	384.18	296.12	1.3	0.77	0.0006535	0.000931
212950_at	ADGRF5	adhesion G protein-coupled receptor F5	3.64002	3.46921	3.99872	3.93501	3.55	3.97	11.75	15.64	0.75	1.33	0.0220781	0.0409		212950_at	ADGRF5	adhesion G protein-coupled receptor F5	3.51918	3.78547	4.71364	4.6038	3.65	4.66	12.57	25.26	0.5	2.01	9.2e-05	0.000222		212950_at	ADGRF5	adhesion G protein-coupled receptor F5	4.17316	4.01874	4.12603	7.83085	7.75285	8.13583	4.11	7.9	17.22	239.94	0.07	13.93	< 1e-07	< 1e-07
212070_at	ADGRG1	adhesion G protein-coupled receptor G1	9.8223	9.84159	10.9958	10.9102	9.83	10.95	911.4	1982.35	0.46	2.18	9.1e-05	0.00103		212070_at	ADGRG1	adhesion G protein-coupled receptor G1	9.80669	9.7707	10.9812	10.9142	9.79	10.95	884.49	1975.11	0.45	2.23	1.16e-05	6.81e-05		212070_at	ADGRG1	adhesion G protein-coupled receptor G1	10.54	10.4602	10.5696	11.677	11.6895	11.957	10.52	11.77	1471.68	3503.28	0.42	2.38	< 1e-07	< 1e-07
205891_at	ADORA2B	adenosine A2b receptor	8.08282	7.6494	8.85681	8.63494	7.86	8.75	233.31	429.31	0.54	1.84	0.0026999	0.008		205891_at	ADORA2B	adenosine A2b receptor	8.20629	7.85577	8.61308	8.63964	8.03	8.63	261.57	395.18	0.66	1.51	0.0038298	0.00553		205891_at	ADORA2B	adenosine A2b receptor	8.32542	8.49901	8.39601	9.67346	9.78595	9.9977	8.41	9.82	339.39	903.28	0.38	2.66	< 1e-07	< 1e-07
206128_at	ADRA2C	adrenoceptor alpha 2C	6.25205	6.7012	7.50038	7.60203	6.47	7.55	89.06	187.56	0.47	2.11	0.0007907	0.00327		206128_at	ADRA2C	adrenoceptor alpha 2C	6.30728	6.57721	7.93666	7.86292	6.44	7.9	86.96	238.82	0.36	2.75	6e-06	4.55e-05		206128_at	ADRA2C	adrenoceptor alpha 2C	6.88486	7.06982	6.89067	8.23015	8.32422	8.72567	6.95	8.42	123.51	344.1	0.36	2.79	2e-07	5.43e-07
228771_at	ADRBK2	adrenergic, beta, receptor kinase 2	5.54035	5.40343	6.71062	6.91295	5.47	6.81	44.38	112.34	0.4	2.53	5.93e-05	0.000803		228771_at	ADRBK2	adrenergic, beta, receptor kinase 2	5.79501	5.25996	6.5047	7.08702	5.52	6.79	46.13	111.11	0.42	2.41	0.0006186	0.00106		228771_at	ADRBK2	adrenergic, beta, receptor kinase 2	6.53131	6.58956	6.69117	7.53215	7.66904	7.61057	6.6	7.6	97.28	194.54	0.5	2	< 1e-07	2.93e-07
220390_at	AGBL2	ATP/GTP binding protein-like 2	4.22506	4.98037	5.72633	5.8988	4.59	5.81	24.3	56.2	0.43	2.31	0.0024174	0.00742		220390_at	AGBL2	ATP/GTP binding protein-like 2	5.03535	4.23913	5.22299	5.56284	4.62	5.39	24.89	42.02	0.59	1.69	0.0161297	0.0213		220390_at	AGBL2	ATP/GTP binding protein-like 2	5.86433	5.83922	6.26967	6.96546	7.10052	7.01221	5.99	7.03	63.61	130.33	0.49	2.05	2.7e-06	5.29e-06
205401_at	AGPS	alkylglycerone phosphate synthase	8.34803	8.39809	8.15366	8.29593	8.37	8.22	331.55	299.16	1.11	0.9	0.309733	0.38		205401_at	AGPS	alkylglycerone phosphate synthase	9.36553	9.2364	8.32201	8.19221	9.3	8.26	630.77	305.94	2.06	0.49	3.77e-05	0.000116		205401_at	AGPS	alkylglycerone phosphate synthase	9.77722	9.90434	9.78775	9.42694	9.48152	9.30897	9.82	9.41	905.83	678.31	1.34	0.75	0.0002438	0.000362
212285_s_at	AGRN	agrin	10.5219	10.3154	10.8079	9.5437	10.42	10.16	1368.73	1156.71	1.18	0.85	0.544026	0.613		212285_s_at	AGRN	agrin	8.89604	10.3195	10.8359	10.8442	9.58	10.84	780.25	1833.05	0.43	2.35	0.0117038	0.0159		212285_s_at	AGRN	agrin	9.48699	9.41849	9.38516	10.8305	10.3473	10.7435	9.43	10.64	689.88	1596.23	0.43	2.31	8e-07	1.74e-06
202834_at	AGT	angiotensinogen (serpin peptidase inhibitor, clade A, member 8)	11.508	11.4582	11.4118	11.5674	11.48	11.49	2862.55	2875.49	1	1	0.963195	0.975		202834_at	AGT	angiotensinogen (serpin peptidase inhibitor, clade A, member 8)	11.2181	11.0709	11.9279	11.8952	11.14	11.91	2263.77	3852.4	0.59	1.7	0.0002734	0.000531		202834_at	AGT	angiotensinogen (serpin peptidase inhibitor, clade A, member 8)	11.7414	11.7831	11.8129	12.8696	12.9374	12.9488	11.78	12.92	3514.61	7742.61	0.45	2.2	< 1e-07	< 1e-07
242008_at	AGTPBP1	ATP/GTP binding protein 1	4.12542	3.71225	4.29163	5.55511	3.91	4.88	15.12	30.34	0.5	2.01	0.0401509	0.0664		242008_at	AGTPBP1	ATP/GTP binding protein 1	4.83436	4.34969	4.3966	4.21995	4.59	4.31	24.12	19.81	1.22	0.82	0.144624	0.169		242008_at	AGTPBP1	ATP/GTP binding protein 1	5.31345	5.19527	5.41979	5.41756	5.23079	5.46727	5.31	5.37	39.66	41.41	0.96	1.04	0.494704	0.527
205357_s_at	AGTR1	angiotensin II receptor, type 1	8.38735	7.9827	7.8712	7.73234	8.18	7.8	291.03	223.13	1.3	0.77	0.0677044	0.103		205357_s_at	AGTR1	angiotensin II receptor, type 1	8.86558	8.4561	7.54475	7.45623	8.66	7.5	404.74	181.08	2.24	0.45	8.7e-05	0.000211		205357_s_at	AGTR1	angiotensin II receptor, type 1	9.89174	9.77709	9.87269	8.87783	8.96319	8.86123	9.85	8.9	921.07	477.96	1.93	0.52	< 1e-07	2.93e-07
211986_at	AHNAK	AHNAK nucleoprotein	7.50965	7.59033	8.33861	8.79098	7.55	8.56	187.4	378.67	0.49	2.02	0.0010776	0.00404		211986_at	AHNAK	AHNAK nucleoprotein	8.28667	8.21312	8.51788	8.68338	8.25	8.6	304.41	388.19	0.78	1.28	0.0241949	0.031		211986_at	AHNAK	AHNAK nucleoprotein	8.78379	8.65027	8.64999	8.98828	8.84489	9.10718	8.69	8.98	414.34	504.99	0.82	1.22	0.0067806	0.00881
212980_at	AHSA2	AHA1, activator of heat shock 90kDa protein ATPase homolog 2 (yeast)	5.02291	4.57093	5.77674	5.91123	4.79	5.84	27.8	57.44	0.48	2.07	0.0009755	0.00373		212980_at	AHSA2	AHA1, activator of heat shock 90kDa protein ATPase homolog 2 (yeast)	5.55013	5.43282	5.19933	5.60312	5.49	5.4	44.99	42.26	1.06	0.94	0.584287	0.621		212980_at	AHSA2	AHA1, activator of heat shock 90kDa protein ATPase homolog 2 (yeast)	6.57325	6.60873	6.85968	6.95233	6.91939	6.78575	6.68	6.89	102.58	118.26	0.87	1.15	0.0473231	0.0579
223136_at	AIG1	androgen-induced 1	8.34731	8.75776	8.38038	9.41214	8.55	8.88	375.46	476.48	0.79	1.27	0.341587	0.412		223136_at	AIG1	androgen-induced 1	8.60394	8.25332	9.63587	9.78314	8.43	9.71	344.56	837.24	0.41	2.43	3.24e-05	0.000108		223136_at	AIG1	androgen-induced 1	9.67935	9.76122	9.61824	10.6401	10.7234	10.7864	9.69	10.72	823.87	1682.77	0.49	2.04	< 1e-07	2.93e-07
212543_at	AIM1	absent in melanoma 1	8.74327	8.79962	9.85231	9.58948	8.77	9.72	436.99	843.88	0.52	1.93	0.0005123	0.00244		212543_at	AIM1	absent in melanoma 1	8.75933	8.46993	9.97791	9.9589	8.61	9.97	391.98	1001.82	0.39	2.56	1.12e-05	6.66e-05		212543_at	AIM1	absent in melanoma 1	9.70809	9.71523	9.68283	11.0013	10.9363	11.0757	9.7	11	832.93	2054.25	0.41	2.47	< 1e-07	< 1e-07
220289_s_at	AIM1L	absent in melanoma 1-like	8.32111	8.25269	9.46944	9.5198	8.29	9.49	312.32	721.38	0.43	2.31	5.78e-05	0.000803		220289_s_at	AIM1L	absent in melanoma 1-like	8.24886	8.12671	9.74902	9.73439	8.19	9.74	291.59	856.14	0.34	2.94	1.5e-06	2.03e-05		220289_s_at	AIM1L	absent in melanoma 1-like	9.04533	9.03755	9.13424	10.6245	10.723	10.9025	9.07	10.75	538.34	1722.15	0.31	3.2	< 1e-07	< 1e-07
214842_s_at	ALB	albumin	5.19476	6.61636	8.84469	6.82697	5.86	7.77	59.94	228.47	0.26	3.81	0.0306102	0.0531		214842_s_at	ALB	albumin	6.65419	5.92073	6.81092	6.51823	6.28	6.66	78.11	101.45	0.77	1.3	0.141969	0.167		214842_s_at	ALB	albumin	7.15766	7.3756	7.1883	7.21155	7.26842	7.25903	7.24	7.25	151.22	151.83	1	1	0.941664	0.949
205583_s_at	ALG13	ALG13, UDP-N-acetylglucosaminyltransferase subunit	6.41507	6.70662	7.26914	7.9757	6.56	7.61	94.41	197.05	0.48	2.09	0.0044628	0.0115		205583_s_at	ALG13	ALG13, UDP-N-acetylglucosaminyltransferase subunit	7.09753	6.39468	6.94737	7.03521	6.74	6.99	107.34	127.23	0.84	1.19	0.284881	0.324		205583_s_at	ALG13	ALG13, UDP-N-acetylglucosaminyltransferase subunit	7.97794	7.75656	8.28225	8.2111	8.13618	8.50367	8	8.28	256.99	311.62	0.82	1.21	0.0655546	0.0795
222556_at	ALG5	ALG5, dolichyl-phosphate beta-glucosyltransferase	3.74786	3.4277	5.85013	3.57177	3.58	4.57	12.02	26.19	0.46	2.18	0.133251	0.185		222556_at	ALG5	ALG5, dolichyl-phosphate beta-glucosyltransferase	3.67561	3.41354	3.54234	3.46744	3.54	3.5	11.67	11.35	1.03	0.97	0.778146	0.804		222556_at	ALG5	ALG5, dolichyl-phosphate beta-glucosyltransferase	4.09542	4.22895	4.31758	4.14269	4.23634	4.13724	4.21	4.17	18.56	18.03	1.03	0.97	0.60344	0.633
209425_at	AMACR /// C1QTNF3-AMACR	alpha-methylacyl-CoA racemase /// C1QTNF3-AMACR readthrough (NMD candidate)	5.64983	5.12564	6.14832	6.64953	5.38	6.39	41.87	84.39	0.5	2.02	0.0047016	0.0119		209425_at	AMACR /// C1QTNF3-AMACR	alpha-methylacyl-CoA racemase /// C1QTNF3-AMACR readthrough (NMD candidate)	6.04335	5.86211	6.49004	6.81354	5.95	6.65	61.94	100.55	0.62	1.62	0.0017007	0.0026		209425_at	AMACR /// C1QTNF3-AMACR	alpha-methylacyl-CoA racemase /// C1QTNF3-AMACR readthrough (NMD candidate)	7.31123	7.37046	7.31296	7.68067	7.82392	7.67159	7.33	7.73	161.07	211.63	0.76	1.31	0.000255	0.000378
225450_at	AMOTL1	angiomotin like 1	7.71245	7.84935	8.91738	9.2917	7.78	9.1	219.93	550.48	0.4	2.5	0.0001624	0.00141		225450_at	AMOTL1	angiomotin like 1	7.85071	7.71265	8.93929	9.35659	7.78	9.15	220.05	567.29	0.39	2.58	3.2e-05	0.000107		225450_at	AMOTL1	angiomotin like 1	8.69935	8.52406	8.6937	10.0113	10.1286	10.273	8.64	10.14	398.67	1126.49	0.35	2.83	< 1e-07	< 1e-07
203002_at	AMOTL2	angiomotin like 2	9.30803	9.02385	9.51752	9.56887	9.16	9.54	574.41	746.08	0.77	1.3	0.0439546	0.0717		203002_at	AMOTL2	angiomotin like 2	9.13048	9.37304	9.61788	9.65738	9.25	9.64	609.62	796.56	0.77	1.31	0.0200647	0.0261		203002_at	AMOTL2	angiomotin like 2	9.17698	9.22367	9.10844	10.2861	10.2864	10.1577	9.17	10.24	575.91	1212.17	0.48	2.1	< 1e-07	< 1e-07
226917_s_at	ANAPC4	anaphase promoting complex subunit 4	9.94756	10.193	10.677	11.0242	10.07	10.85	1075.1	1846.49	0.58	1.72	0.0035324	0.00957		226917_s_at	ANAPC4	anaphase promoting complex subunit 4	10.1466	9.79426	11.057	10.9948	9.97	11.03	1003.23	2085.05	0.48	2.08	0.0001074	0.000249		226917_s_at	ANAPC4	anaphase promoting complex subunit 4	10.953	10.8908	10.9698	11.5506	11.5492	11.6922	10.94	11.6	1961.67	3098.54	0.63	1.58	3.1e-06	5.98e-06
220437_at	ANGPTL8	angiopoietin like 8	8.50152	8.90875	8.8933	8.89932	8.7	8.9	417.36	476.49	0.88	1.14	0.303249	0.374		220437_at	ANGPTL8	angiopoietin like 8	8.40036	7.67843	8.10359	7.95881	8.03	8.03	263.09	261.6	1.01	0.99	0.971179	0.975		220437_at	ANGPTL8	angiopoietin like 8	10.5106	10.4075	10.5767	9.28381	9.30704	9.14422	10.5	9.24	1446.43	606.78	2.38	0.42	< 1e-07	< 1e-07
218769_s_at	ANKRA2	ankyrin repeat, family A (RFXANK-like), 2	7.47399	6.96621	8.44439	8.27241	7.22	8.36	149.1	328.19	0.45	2.2	0.0009057	0.00357		218769_s_at	ANKRA2	ankyrin repeat, family A (RFXANK-like), 2	7.68841	7.52031	8.16195	8.37881	7.6	8.27	194.6	308.77	0.63	1.59	0.0012728	0.00201		218769_s_at	ANKRA2	ankyrin repeat, family A (RFXANK-like), 2	8.46642	8.54703	8.57728	9.1886	9.39206	9.4299	8.53	9.34	369.71	646.65	0.57	1.75	1.6e-06	3.27e-06
227375_at	ANKRD13C	ankyrin repeat domain 13C	5.34998	5.15937	6.30881	6.27119	5.25	6.29	38.18	78.25	0.49	2.05	0.0002137	0.00154		227375_at	ANKRD13C	ankyrin repeat domain 13C	6.07252	5.79564	6.02918	6.07252	5.93	6.05	61.14	66.3	0.92	1.08	0.419464	0.458		227375_at	ANKRD13C	ankyrin repeat domain 13C	7.15757	7.08605	7.14573	7.42412	7.37697	7.06948	7.13	7.29	140.05	156.52	0.89	1.12	0.123486	0.146
242116_x_at	ANKRD17	ankyrin repeat domain 17	7.48611	6.2826	7.09448	6.6832	6.86	6.89	118.14	118.51	1	1	0.990872	0.993		242116_x_at	ANKRD17	ankyrin repeat domain 17	7.42666	7.46371	6.10178	6.33421	7.45	6.22	174.27	74.44	2.34	0.43	1.59e-05	7.95e-05		242116_x_at	ANKRD17	ankyrin repeat domain 17	8.06954	8.42266	8.10414	7.62817	7.52268	6.90962	8.2	7.35	293.82	163.54	1.8	0.56	0.0005278	0.000756
237737_at	ANKRD20A12P /// LOC100289026 /// LOC101060632 /// LOC101927345 /// LOC102723799 /// LOC105369263 /// LOC105374447 /// LOC105379272	ankyrin repeat domain 20 family, member A12, pseudogene /// uncharacterized LOC100289026 /// putative ankyrin repeat domain-containing protein 20A12 pseudogene /// putative ankyrin repeat domain-containing protein 20A12 pseudogene /// uncharacterized LOC102723799 /// uncharacterized LOC105369263 /// uncharacterized LOC105374447 /// putative ankyrin repeat domain-containing protein 20A12 pseudogene	4.45637	4.66066	5.16254	5.13277	4.56	5.15	23.56	35.45	0.66	1.5	0.0048341	0.0121		237737_at	ANKRD20A12P /// LOC100289026 /// LOC101060632 /// LOC101927345 /// LOC102723799 /// LOC105369263 /// LOC105374447 /// LOC105379272	ankyrin repeat domain 20 family, member A12, pseudogene /// uncharacterized LOC100289026 /// putative ankyrin repeat domain-containing protein 20A12 pseudogene /// putative ankyrin repeat domain-containing protein 20A12 pseudogene /// uncharacterized LOC102723799 /// uncharacterized LOC105369263 /// uncharacterized LOC105374447 /// putative ankyrin repeat domain-containing protein 20A12 pseudogene	4.21551	4.05836	5.06399	5.55026	4.14	5.3	17.59	39.59	0.44	2.25	0.000162	0.000341		237737_at	ANKRD20A12P /// LOC100289026 /// LOC101060632 /// LOC101927345 /// LOC102723799 /// LOC105369263 /// LOC105374447 /// LOC105379272	ankyrin repeat domain 20 family, member A12, pseudogene /// uncharacterized LOC100289026 /// putative ankyrin repeat domain-containing protein 20A12 pseudogene /// putative ankyrin repeat domain-containing protein 20A12 pseudogene /// uncharacterized LOC102723799 /// uncharacterized LOC105369263 /// uncharacterized LOC105374447 /// putative ankyrin repeat domain-containing protein 20A12 pseudogene	5.44682	5.20469	5.12207	6.90313	7.03694	7.25313	5.26	7.06	38.26	133.84	0.29	3.5	< 1e-07	< 1e-07
238332_at	ANKRD29	ankyrin repeat domain 29	7.98014	8.07951	8.0114	7.97797	8.03	7.99	261.35	255.06	1.02	0.98	0.796974	0.84		238332_at	ANKRD29	ankyrin repeat domain 29	8.27065	8.04576	7.36904	7.42106	8.16	7.4	285.67	168.32	1.7	0.59	0.0004199	0.000753		238332_at	ANKRD29	ankyrin repeat domain 29	8.31716	8.41032	8.47093	7.01504	7.08753	7.42173	8.4	7.17	337.67	144.48	2.34	0.43	3e-07	7.42e-07
1556182_x_at	ANKRD65	ankyrin repeat domain 65	6.40604	6.08607	7.70588	7.34688	6.24	7.52	75.9	184.36	0.41	2.43	0.0003325	0.00186		1556182_x_at	ANKRD65	ankyrin repeat domain 65	6.16476	6.01982	8.08119	7.99683	6.09	8.04	68.23	263.02	0.26	3.85	3e-07	9.43e-06		1556182_x_at	ANKRD65	ankyrin repeat domain 65	6.89203	7.15238	6.94231	8.91229	8.71416	8.90937	6.99	8.84	127.61	459.93	0.28	3.6	< 1e-07	< 1e-07
1552619_a_at	ANLN	anillin actin binding protein	10.0304	9.58456	9.4829	9.41724	9.8	9.45	896.07	699.45	1.28	0.78	0.0898114	0.132		1552619_a_at	ANLN	anillin actin binding protein	10.5872	10.6549	9.3933	9.26933	10.62	9.33	1574.91	644.18	2.44	0.41	6.6e-06	4.72e-05		1552619_a_at	ANLN	anillin actin binding protein	11.0546	11.158	11.031	10.7343	10.7495	10.2778	11.08	10.58	2166.56	1538.37	1.41	0.71	0.0018795	0.00257
201012_at	ANXA1	annexin A1	6.55785	6.11144	6.27895	5.90812	6.33	6.09	80.71	68.29	1.18	0.85	0.283533	0.355		201012_at	ANXA1	annexin A1	5.79021	5.93302	6.38343	6.14121	5.86	6.26	58.15	76.76	0.76	1.32	0.0196085	0.0255		201012_at	ANXA1	annexin A1	6.87368	7.16002	6.94723	8.85741	9.00203	8.71545	6.99	8.86	127.44	464.1	0.27	3.64	< 1e-07	< 1e-07
1557094_at	ANXA8	annexin A8	7.1209	7.0654	9.12835	9.79112	7.09	9.45	136.54	704.15	0.19	5.16	2.73e-05	0.000576		1557094_at	ANXA8	annexin A8	7.06627	6.96045	10.0958	10.1499	7.01	10.12	129.19	1115.01	0.12	8.63	< 1e-07	< 1e-07		1557094_at	ANXA8	annexin A8	7.2017	7.55518	7.20964	10.6331	10.665	10.9767	7.32	10.76	160.03	1732.02	0.09	10.82	< 1e-07	< 1e-07
203074_at	ANXA8 /// ANXA8L1 /// ANXA8L2	annexin A8 /// annexin A8-like 1 /// annexin A8-like 2	5.83429	6.11472	8.91979	8.57928	5.97	8.75	62.88	430.4	0.15	6.84	2.3e-06	0.00017		203074_at	ANXA8 /// ANXA8L1 /// ANXA8L2	annexin A8 /// annexin A8-like 1 /// annexin A8-like 2	5.55511	5.09855	9.78962	9.80459	5.32	9.8	40.14	889.65	0.05	22.17	< 1e-07	< 1e-07		203074_at	ANXA8 /// ANXA8L1 /// ANXA8L2	annexin A8 /// annexin A8-like 1 /// annexin A8-like 2	6.6865	6.45526	6.69885	11.2293	11.2229	11.3116	6.61	11.25	97.92	2443.3	0.04	24.95	< 1e-07	< 1e-07
211712_s_at	ANXA9	annexin A9	8.55022	8.52315	8.96881	9.04861	8.54	9.01	371.36	515.1	0.72	1.39	0.0096523	0.0208		211712_s_at	ANXA9	annexin A9	8.24831	7.9392	9.46502	9.44718	8.09	9.46	273.19	702.38	0.39	2.57	1.23e-05	6.92e-05		211712_s_at	ANXA9	annexin A9	9.26821	9.25585	9.17056	10.0791	10.1045	10.1785	9.23	10.12	601.13	1113.37	0.54	1.85	1e-07	2.93e-07
219023_at	AP1AR	adaptor-related protein complex 1 associated regulatory protein	8.13286	7.01592	8.00479	7.13296	7.55	7.56	190.6	189.87	1	1	0.989798	0.993		219023_at	AP1AR	adaptor-related protein complex 1 associated regulatory protein	8.20071	8.08034	6.93652	6.96862	8.14	6.95	282.19	123.86	2.28	0.44	1.13e-05	6.67e-05		219023_at	AP1AR	adaptor-related protein complex 1 associated regulatory protein	9.01306	9.19701	8.88671	8.73025	8.76492	8.44893	9.03	8.65	523.58	401.16	1.31	0.77	0.0044915	0.00591
234068_s_at	AP2A1	adaptor-related protein complex 2, alpha 1 subunit	6.16254	6.57649	5.13206	4.9509	6.37	5.04	82.68	32.93	2.51	0.4	0.0002238	0.00154		234068_s_at	AP2A1	adaptor-related protein complex 2, alpha 1 subunit	4.98811	6.9036	6.03871	6.12345	5.87	6.08	61.64	67.7	0.91	1.1	0.792659	0.817		234068_s_at	AP2A1	adaptor-related protein complex 2, alpha 1 subunit	5.94738	6.19135	6.01041	6.33037	6.02158	6.20577	6.05	6.18	66.24	72.8	0.91	1.1	0.188476	0.215
204859_s_at	APAF1	apoptotic peptidase activating factor 1	7.37674	7.69548	8.46673	9.13729	7.53	8.8	185.61	446.34	0.42	2.4	0.0016152	0.00545		204859_s_at	APAF1	apoptotic peptidase activating factor 1	7.61798	7.27018	8.70235	9.0054	7.44	8.85	174.14	462.68	0.38	2.66	3.02e-05	0.000105		204859_s_at	APAF1	apoptotic peptidase activating factor 1	8.07324	8.31954	8.1725	9.46084	9.53873	9.65159	8.19	9.55	291.72	749.81	0.39	2.57	< 1e-07	< 1e-07
201525_at	APOD	apolipoprotein D	4.67414	5.11199	5.30438	4.84495	4.89	5.07	29.71	33.7	0.88	1.13	0.435006	0.508		201525_at	APOD	apolipoprotein D	4.27573	4.47278	5.32634	5.78217	4.37	5.55	20.74	46.99	0.44	2.27	0.0001377	0.000304		201525_at	APOD	apolipoprotein D	5.50502	5.81374	5.82963	6.79975	7.07823	7.55317	5.71	7.14	52.57	141.41	0.37	2.69	5.6e-06	1.05e-05
214910_s_at	APOM	apolipoprotein M	8.93368	8.78721	8.94472	8.74758	8.86	8.85	464.79	460.21	1.01	0.99	0.924417	0.945		214910_s_at	APOM	apolipoprotein M	8.8814	8.56831	8.25897	8.40748	8.72	8.33	423.1	322.52	1.31	0.76	0.0285305	0.0361		214910_s_at	APOM	apolipoprotein M	10.1675	10.0426	10.2507	9.0003	9.21432	8.90696	10.15	9.04	1139.03	526.59	2.16	0.46	3e-07	7.42e-07
1555338_s_at	AQP10	aquaporin 10	5.18095	5.21905	6.15865	6.60862	5.2	6.38	36.76	83.5	0.44	2.27	0.0004342	0.00222		1555338_s_at	AQP10	aquaporin 10	4.98821	5.0499	6.77079	7.05372	5.02	6.91	32.43	120.45	0.27	3.71	9e-07	1.72e-05		1555338_s_at	AQP10	aquaporin 10	5.62659	5.53056	5.79772	7.13622	7.07155	7.13955	5.65	7.12	50.27	138.69	0.36	2.76	< 1e-07	< 1e-07
39248_at	AQP3	aquaporin 3 (Gill blood group)	9.28481	9.33768	10.3079	10.8778	9.31	10.59	635.28	1544.42	0.41	2.43	0.0005802	0.00268		39248_at	AQP3	aquaporin 3 (Gill blood group)	9.45614	9.37201	10.4991	10.6458	9.41	10.57	682.21	1522.78	0.45	2.23	1.66e-05	8.07e-05		39248_at	AQP3	aquaporin 3 (Gill blood group)	9.61836	9.72124	9.61389	10.7253	10.7481	10.9654	9.65	10.81	804.06	1798.95	0.45	2.24	< 1e-07	2.93e-07
213618_at	ARAP2	ArfGAP with RhoGAP domain, ankyrin repeat and PH domain 2	6.8831	6.93928	8.3477	8.62307	6.91	8.48	120.36	358.39	0.34	2.98	2.75e-05	0.000576		213618_at	ARAP2	ArfGAP with RhoGAP domain, ankyrin repeat and PH domain 2	7.2154	6.90808	8.5397	8.88158	7.06	8.71	133.6	418.95	0.32	3.14	9.6e-06	6.1e-05		213618_at	ARAP2	ArfGAP with RhoGAP domain, ankyrin repeat and PH domain 2	8.12742	8.12074	8.11502	9.85618	9.72963	9.95401	8.12	9.85	278.41	920.71	0.3	3.31	< 1e-07	< 1e-07
228051_at	ARFGEF3	ARFGEF family member 3	7.6795	7.21054	7.61944	7.53592	7.44	7.58	174.25	191.03	0.91	1.1	0.496774	0.568		228051_at	ARFGEF3	ARFGEF family member 3	8.26873	7.82372	7.03488	6.80267	8.04	6.92	264.34	120.99	2.18	0.46	0.0001953	0.000397		228051_at	ARFGEF3	ARFGEF family member 3	9.18766	9.00351	9.30397	8.19011	8.19185	8.34851	9.16	8.24	574.06	303.07	1.89	0.53	1.2e-06	2.5e-06
204492_at	ARHGAP11A	Rho GTPase activating protein 11A	6.04549	5.54381	5.75674	5.62448	5.79	5.69	55.51	51.65	1.07	0.93	0.607838	0.667		204492_at	ARHGAP11A	Rho GTPase activating protein 11A	5.80538	5.56983	4.94955	4.3854	5.69	4.66	51.54	25.41	2.03	0.49	0.0007999	0.00134		204492_at	ARHGAP11A	Rho GTPase activating protein 11A	7.07155	7.10549	7.04065	6.22472	6.42296	5.72702	7.07	6.12	134.6	69.79	1.93	0.52	6.2e-05	9.85e-05
206298_at	ARHGAP22	Rho GTPase activating protein 22	4.51281	4.67204	5.06433	4.87307	4.59	4.97	24.12	31.31	0.77	1.3	0.0387561	0.0643		206298_at	ARHGAP22	Rho GTPase activating protein 22	4.04863	3.8609	5.09881	4.67951	3.95	4.88	15.51	29.63	0.52	1.91	0.0005012	0.000877		206298_at	ARHGAP22	Rho GTPase activating protein 22	5.60482	5.10175	5.29814	6.59118	6.68326	6.58476	5.33	6.62	40.36	98.34	0.41	2.44	4e-07	9.54e-07
226638_at	ARHGAP23	Rho GTPase activating protein 23	6.16579	6.36703	8.06291	7.93605	6.27	8	76.98	255.91	0.3	3.32	1.18e-05	0.000346		226638_at	ARHGAP23	Rho GTPase activating protein 23	6.3905	6.8338	8.52491	8.83845	6.61	8.68	97.83	410.63	0.24	4.2	3.4e-06	3.48e-05		226638_at	ARHGAP23	Rho GTPase activating protein 23	7.11502	7.5211	7.59184	9.31345	9.34946	9.37875	7.41	9.35	169.99	651.32	0.26	3.83	< 1e-07	< 1e-07
213606_s_at	ARHGDIA	Rho GDP dissociation inhibitor (GDI) alpha	4.71285	6.83773	3.76805	5.69028	5.68	4.63	54.77	26.52	2.06	0.48	0.240291	0.309		213606_s_at	ARHGDIA	Rho GDP dissociation inhibitor (GDI) alpha	6.466	7.46731	6.01924	6.59832	6.95	6.3	125.08	79.27	1.58	0.63	0.0702123	0.0853		213606_s_at	ARHGDIA	Rho GDP dissociation inhibitor (GDI) alpha	7.71731	7.71704	7.66919	7.79577	7.53678	7.2406	7.7	7.52	208.11	184.1	1.13	0.88	0.169489	0.195
58780_s_at	ARHGEF40	Rho guanine nucleotide exchange factor (GEF) 40	6.50928	6.55386	7.15224	7.39959	6.53	7.27	92.51	154.98	0.6	1.68	0.0017844	0.00593		58780_s_at	ARHGEF40	Rho guanine nucleotide exchange factor (GEF) 40	6.72546	5.95266	7.50191	7.37111	6.33	7.44	80.96	173.23	0.47	2.14	0.0014623	0.00229		58780_s_at	ARHGEF40	Rho guanine nucleotide exchange factor (GEF) 40	7.83529	7.83434	7.75905	8.86753	8.97341	9.06963	7.81	8.97	224.34	501.53	0.45	2.24	< 1e-07	< 1e-07
203586_s_at	ARL4D	ADP-ribosylation factor like GTPase 4D	7.95848	8.00869	9.67514	9.31435	7.98	9.49	253.1	721.44	0.35	2.85	5.91e-05	0.000803		203586_s_at	ARL4D	ADP-ribosylation factor like GTPase 4D	7.57829	7.60753	9.18449	9.21771	7.59	9.2	193.06	588.58	0.33	3.05	9e-07	1.72e-05		203586_s_at	ARL4D	ADP-ribosylation factor like GTPase 4D	8.88309	8.84486	8.90982	10.5043	10.5327	10.6561	8.88	10.56	470.89	1514.25	0.31	3.22	< 1e-07	< 1e-07
210896_s_at	ASPH	aspartate beta-hydroxylase	10.2677	9.49813	10.0575	9.42467	9.88	9.74	944.19	855.77	1.1	0.91	0.65787	0.716		210896_s_at	ASPH	aspartate beta-hydroxylase	10.7027	10.6217	9.56815	9.43242	10.66	9.5	1620.48	724.22	2.24	0.45	1.54e-05	7.83e-05		210896_s_at	ASPH	aspartate beta-hydroxylase	11.0891	11.1953	11.0373	10.5878	10.5652	10.4348	11.11	10.53	2205.97	1477.82	1.49	0.67	1.71e-05	2.93e-05
232238_at	ASPM	abnormal spindle microtubule assembly	7.27266	7.6851	6.05701	7.11206	7.48	6.56	178.39	95.97	1.86	0.54	0.0367928	0.0614		232238_at	ASPM	abnormal spindle microtubule assembly	7.54684	6.87743	5.40347	5.534	7.2	5.47	148.28	44.28	3.35	0.3	3.45e-05	0.000109		232238_at	ASPM	abnormal spindle microtubule assembly	7.98763	8.29319	7.52853	7.27845	7.31252	7.19356	7.93	7.26	244.97	153.44	1.6	0.63	0.0013782	0.0019
242438_at	ASXL1	additional sex combs like transcriptional regulator 1	6.59801	5.92551	7.39099	8.06484	6.25	7.72	76.73	212	0.36	2.76	0.0020456	0.0065		242438_at	ASXL1	additional sex combs like transcriptional regulator 1	7.17503	6.37095	6.74626	6.86718	6.76	6.81	109.36	111.95	0.98	1.02	0.890028	0.908		242438_at	ASXL1	additional sex combs like transcriptional regulator 1	8.15914	7.85251	8.28147	8.26833	8.15703	8.36084	8.1	8.26	273.94	306.99	0.89	1.12	0.161337	0.187
218782_s_at	ATAD2	ATPase family, AAA domain containing 2	10.4831	10.1435	9.98433	10.0119	10.31	10	1272.38	1022.64	1.24	0.8	0.0916892	0.134		218782_s_at	ATAD2	ATPase family, AAA domain containing 2	10.8877	10.8701	9.83382	9.86513	10.88	9.85	1883.11	922.54	2.04	0.49	2.54e-05	9.72e-05		218782_s_at	ATAD2	ATPase family, AAA domain containing 2	11.226	11.4078	11.2692	10.9231	10.9395	10.7769	11.3	10.88	2523.14	1884.31	1.34	0.75	0.000326	0.000476
40489_at	ATN1	atrophin 1	7.94958	7.6678	7.02644	6.1985	7.81	6.6	224.21	97.85	2.29	0.44	0.0041025	0.0108		40489_at	ATN1	atrophin 1	6.30896	7.4228	6.51976	6.78268	6.84	6.65	116.64	100.51	1.16	0.86	0.510434	0.548		40489_at	ATN1	atrophin 1	7.34879	7.39942	7.42617	7.58587	7.38081	7.42742	7.39	7.46	167.9	176.64	0.95	1.05	0.357653	0.388
228890_at	ATOH8	atonal bHLH transcription factor 8	5.96809	6.64605	6.77453	6.80429	6.3	6.79	79.18	110.62	0.72	1.4	0.0758683	0.114		228890_at	ATOH8	atonal bHLH transcription factor 8	5.55413	5.88774	6.97307	6.93917	5.72	6.96	52.74	124.17	0.42	2.35	3.01e-05	0.000105		228890_at	ATOH8	atonal bHLH transcription factor 8	6.79403	6.70928	6.8406	7.41712	7.26649	7.59486	6.78	7.42	110	171.99	0.64	1.56	2.94e-05	4.88e-05
214149_s_at	ATP6V0E1	ATPase, H+ transporting, lysosomal 9kDa, V0 subunit e1	6.94725	10.2193	6.46593	7.89344	8.43	7.14	383.56	144.98	2.65	0.38	0.208026	0.271		214149_s_at	ATP6V0E1	ATPase, H+ transporting, lysosomal 9kDa, V0 subunit e1	8.24529	9.64668	9.84622	9.3955	8.92	9.62	493.18	787.35	0.63	1.6	0.121687	0.144		214149_s_at	ATP6V0E1	ATPase, H+ transporting, lysosomal 9kDa, V0 subunit e1	9.16845	9.21677	8.81105	9.42101	9.17689	9.06276	9.06	9.22	535.75	596.43	0.9	1.11	0.233098	0.262
203232_s_at	ATXN1	ataxin 1	6.1094	5.6444	7.10994	7.10289	5.87	7.11	58.77	137.8	0.43	2.34	0.00038	0.00209		203232_s_at	ATXN1	ataxin 1	5.80567	5.33866	7.12507	6.99139	5.57	7.06	47.58	133.27	0.36	2.8	2.5e-05	9.65e-05		203232_s_at	ATXN1	ataxin 1	7.30254	7.3021	7.30305	8.58266	8.55788	8.61933	7.3	8.59	157.87	384.44	0.41	2.44	< 1e-07	< 1e-07
209464_at	AURKB	aurora kinase B	9.49351	9.30589	9.06806	8.99188	9.4	9.03	675.45	522.75	1.29	0.77	0.0357101	0.0599		209464_at	AURKB	aurora kinase B	9.71576	9.70851	8.61595	8.674	9.71	8.64	838.77	400.31	2.1	0.48	2.03e-05	8.63e-05		209464_at	AURKB	aurora kinase B	10.2763	10.33	10.3253	9.71438	9.78301	9.38839	10.31	9.63	1269.94	791.58	1.6	0.62	4.31e-05	7.02e-05
202686_s_at	AXL	AXL receptor tyrosine kinase	3.95921	5.05239	8.24096	7.76581	4.47	8	22.72	256.6	0.09	11.29	4.13e-05	0.000699		202686_s_at	AXL	AXL receptor tyrosine kinase	4.01281	4.23065	8.33222	8.4959	4.12	8.41	17.41	341.1	0.05	19.59	< 1e-07	< 1e-07		202686_s_at	AXL	AXL receptor tyrosine kinase	5.02425	4.77004	5.27431	9.60977	9.58664	9.73805	5.02	9.64	32.51	800.53	0.04	24.62	< 1e-07	< 1e-07
219326_s_at	B3GNT2	UDP-GlcNAc:betaGal beta-1,3-N-acetylglucosaminyltransferase 2	7.74655	6.8129	7.21181	6.75467	7.26	6.98	155.39	126.52	1.23	0.81	0.382876	0.456		219326_s_at	B3GNT2	UDP-GlcNAc:betaGal beta-1,3-N-acetylglucosaminyltransferase 2	8.14637	8.28349	7.20362	7.05426	8.21	7.13	297.13	139.97	2.12	0.47	3.16e-05	0.000107		219326_s_at	B3GNT2	UDP-GlcNAc:betaGal beta-1,3-N-acetylglucosaminyltransferase 2	8.68054	8.85712	8.78828	8.58341	8.6601	8.38585	8.78	8.54	438.16	373.02	1.17	0.85	0.0243738	0.0304
1556134_a_at	B3GNT5	UDP-GlcNAc:betaGal beta-1,3-N-acetylglucosaminyltransferase 5	5.31211	5.40033	6.05834	5.90916	5.36	5.98	40.96	63.28	0.65	1.54	0.0031004	0.00883		1556134_a_at	B3GNT5	UDP-GlcNAc:betaGal beta-1,3-N-acetylglucosaminyltransferase 5	5.50308	5.34462	5.90324	6.15266	5.42	6.03	42.93	65.25	0.66	1.52	0.002563	0.00382		1556134_a_at	B3GNT5	UDP-GlcNAc:betaGal beta-1,3-N-acetylglucosaminyltransferase 5	6.6762	6.6336	6.39818	7.84533	7.88676	8.04105	6.57	7.92	94.97	242.93	0.39	2.56	< 1e-07	< 1e-07
209406_at	BAG2	BCL2-associated athanogene 2	10.4662	9.5873	10.0974	9.69236	10.02	9.89	1043.18	952.05	1.1	0.91	0.67302	0.727		209406_at	BAG2	BCL2-associated athanogene 2	10.5316	10.4226	9.35631	9.46662	10.48	9.41	1425.38	680.98	2.09	0.48	2.83e-05	0.000103		209406_at	BAG2	BCL2-associated athanogene 2	11.0565	11.1837	11.1211	10.665	10.7756	10.6951	11.12	10.71	2226.27	1677.26	1.33	0.75	0.0001706	0.000258
1566557_at	BAIAP2-AS1	BAIAP2 antisense RNA 1 (head to head)	5.93482	6.53918	6.94936	7.19621	6.23	7.07	75.43	134.62	0.56	1.78	0.0082579	0.0185		1566557_at	BAIAP2-AS1	BAIAP2 antisense RNA 1 (head to head)	6.15793	5.80197	7.16543	7.02412	5.98	7.09	63.12	136.69	0.46	2.17	8.82e-05	0.000214		1566557_at	BAIAP2-AS1	BAIAP2 antisense RNA 1 (head to head)	7.41014	7.43206	7.39116	7.42633	7.17049	7.57371	7.41	7.39	170.2	167.75	1.01	0.99	0.834759	0.849
210125_s_at	BANF1	barrier to autointegration factor 1	11.9844	12.0128	11.3657	10.0032	12	10.66	4091.99	1645.65	2.49	0.4	0.015208	0.0299		210125_s_at	BANF1	barrier to autointegration factor 1	10.7732	12.2711	11.6654	11.8628	11.5	11.76	2941.15	3478.12	0.85	1.18	0.560835	0.598		210125_s_at	BANF1	barrier to autointegration factor 1	11.3396	11.4958	11.5677	11.4321	11.1481	11.2334	11.47	11.27	2832.22	2471.57	1.15	0.87	0.0601093	0.0731
205363_at	BBOX1	butyrobetaine (gamma), 2-oxoglutarate dioxygenase (gamma-butyrobetaine hydroxylase) 1	4.83382	4.80126	5.41106	5.28366	4.82	5.35	28.2	40.71	0.69	1.44	0.0062606	0.0151		205363_at	BBOX1	butyrobetaine (gamma), 2-oxoglutarate dioxygenase (gamma-butyrobetaine hydroxylase) 1	4.78921	4.75528	6.44345	6.43305	4.77	6.44	27.33	86.72	0.32	3.17	7e-07	1.5e-05		205363_at	BBOX1	butyrobetaine (gamma), 2-oxoglutarate dioxygenase (gamma-butyrobetaine hydroxylase) 1	4.99395	5.32625	4.99222	7.95714	8.08132	7.68521	5.1	7.91	34.4	240.17	0.14	6.98	< 1e-07	< 1e-07
243018_at	BBOX1-AS1	BBOX1 antisense RNA 1	6.40392	6.2751	6.97787	6.88671	6.34	6.93	80.98	122.13	0.66	1.51	0.0039153	0.0105		243018_at	BBOX1-AS1	BBOX1 antisense RNA 1	5.95259	5.93234	6.99235	7.15573	5.94	7.07	61.5	134.74	0.46	2.19	1.92e-05	8.49e-05		243018_at	BBOX1-AS1	BBOX1 antisense RNA 1	7.02811	7.05851	7.13863	7.9833	7.93231	8.16751	7.07	8.03	134.84	260.96	0.52	1.94	3e-07	7.42e-07
239278_at	BCAS4	breast carcinoma amplified sequence 4	4.30542	4.23475	5.30586	5.87346	4.27	5.58	19.29	48.16	0.4	2.5	0.0004909	0.00236		239278_at	BCAS4	breast carcinoma amplified sequence 4	4.78159	4.4463	5.74892	6.16318	4.61	5.95	24.49	62.08	0.39	2.54	7.38e-05	0.000185		239278_at	BCAS4	breast carcinoma amplified sequence 4	4.8643	5.41965	5.39818	6.42922	6.33721	6.6616	5.22	6.47	37.46	89.02	0.42	2.38	5.2e-06	9.8e-06
206665_s_at	BCL2L1	BCL2-like 1	6.19988	6.89648	4.80989	5.99433	6.54	5.37	93.58	42.29	2.21	0.45	0.027429	0.0487		206665_s_at	BCL2L1	BCL2-like 1	6.20839	7.33393	6.45257	6.41611	6.75	6.43	109.22	86.48	1.26	0.79	0.305213	0.346		206665_s_at	BCL2L1	BCL2-like 1	7.00107	7.16893	6.83126	7.52483	7.42888	7.33199	7	7.43	128.04	172.27	0.74	1.35	0.0010866	0.00152
1555372_at	BCL2L11	BCL2-like 11 (apoptosis facilitator)	5.32085	5.14478	6.38983	6.62521	5.23	6.51	37.6	90.98	0.41	2.42	0.0001062	0.00111		1555372_at	BCL2L11	BCL2-like 11 (apoptosis facilitator)	5.34522	5.00016	5.42598	5.43964	5.17	5.43	36.07	43.2	0.84	1.2	0.113702	0.135		1555372_at	BCL2L11	BCL2-like 11 (apoptosis facilitator)	6.17311	6.04259	6.33267	6.75626	6.39292	6.61063	6.18	6.58	72.64	96.11	0.76	1.32	0.0033226	0.00445
223566_s_at	BCOR	BCL6 corepressor	6.6329	6.43955	6.24967	6.49237	6.54	6.37	92.81	82.77	1.12	0.89	0.322697	0.394		223566_s_at	BCOR	BCL6 corepressor	7.53594	7.60123	6.57887	6.5169	7.57	6.55	189.83	93.56	2.03	0.49	3.02e-05	0.000105		223566_s_at	BCOR	BCL6 corepressor	8.1079	8.49177	8.18161	7.93397	7.89128	7.70292	8.26	7.84	306.64	229.56	1.34	0.75	0.0028922	0.0039
201170_s_at	BHLHE40	basic helix-loop-helix family, member e40	8.93453	8.39809	9.75527	9.74427	8.66	9.75	406.27	860.94	0.47	2.12	0.0011902	0.00438		201170_s_at	BHLHE40	basic helix-loop-helix family, member e40	8.84654	9.00887	9.83658	9.86718	8.93	9.85	486.98	924.08	0.53	1.9	8.16e-05	0.000202		201170_s_at	BHLHE40	basic helix-loop-helix family, member e40	9.67728	9.58755	9.77318	10.8314	10.8988	11.1602	9.68	10.96	819.92	1996.77	0.41	2.44	< 1e-07	2.93e-07
201032_at	BLCAP	bladder cancer associated protein	8.55619	8.27892	9.92914	9.53711	8.42	9.73	341.93	851.06	0.4	2.49	0.0002829	0.00176		201032_at	BLCAP	bladder cancer associated protein	7.98964	8.22886	9.27761	9.52462	8.11	9.4	276.14	676.11	0.41	2.45	2.32e-05	9.2e-05		201032_at	BLCAP	bladder cancer associated protein	8.4113	8.40798	8.55556	9.86002	9.85799	10.0662	8.46	9.93	351.72	974.19	0.36	2.77	< 1e-07	< 1e-07
1557522_x_at	BLCAP /// LOC105372607 /// LOC105376973	bladder cancer associated protein /// uncharacterized LOC105372607 /// uncharacterized LOC105376973	5.55244	5.27478	6.91487	7.64148	5.41	7.27	42.62	155.22	0.27	3.64	0.0002226	0.00154		1557522_x_at	BLCAP /// LOC105372607 /// LOC105376973	bladder cancer associated protein /// uncharacterized LOC105372607 /// uncharacterized LOC105376973	5.25092	5.6394	6.90348	7.35444	5.44	7.13	43.57	139.97	0.31	3.21	2.34e-05	9.23e-05		1557522_x_at	BLCAP /// LOC105372607 /// LOC105376973	bladder cancer associated protein /// uncharacterized LOC105372607 /// uncharacterized LOC105376973	6.31779	5.96357	6.4921	7.64533	7.88676	7.99722	6.25	7.84	76.52	229.62	0.33	3	3e-07	7.42e-07
207655_s_at	BLNK	B-cell linker	4.23344	4.0186	5.85644	5.92029	4.12	5.89	17.46	59.23	0.29	3.39	9.9e-06	0.000321		207655_s_at	BLNK	B-cell linker	3.98616	3.65363	5.99455	6.43097	3.82	6.21	14.12	74.17	0.19	5.25	1.2e-06	1.89e-05		207655_s_at	BLNK	B-cell linker	5.24344	5.06	5.25184	7.30865	7.4086	7.74009	5.18	7.48	36.38	179.24	0.2	4.93	< 1e-07	< 1e-07
205289_at	BMP2	bone morphogenetic protein 2	8.13189	7.77562	7.6708	7.39186	7.95	7.53	247.92	184.99	1.34	0.75	0.0539454	0.0855		205289_at	BMP2	bone morphogenetic protein 2	8.58627	8.36236	6.61482	7.54799	8.47	7.07	355.65	135.43	2.63	0.38	0.0008854	0.00146		205289_at	BMP2	bone morphogenetic protein 2	8.13618	8.30233	8.38366	7.82463	7.89189	7.98246	8.27	7.9	309.56	238.8	1.3	0.77	0.0011271	0.00157
231500_s_at	BOLA2	bolA family member 2	3.4901	4.05902	5.77894	3.79005	3.76	4.68	13.69	27.56	0.5	2.01	0.134694	0.186		231500_s_at	BOLA2	bolA family member 2	3.72433	3.70349	4.08496	4.21951	3.71	4.15	13.12	17.78	0.74	1.36	0.0073662	0.0103		231500_s_at	BOLA2	bolA family member 2	4.39186	4.8222	4.58466	4.74558	4.55719	4.46205	4.6	4.59	24.24	24.06	1.01	0.99	0.922651	0.931
214727_at	BRCA2	breast cancer 2, early onset	6.50036	6.49237	5.77629	6.41197	6.5	6.09	90.28	68.31	1.32	0.76	0.11179	0.158		214727_at	BRCA2	breast cancer 2, early onset	7.29082	6.84486	5.62194	5.56478	7.06	5.59	134.16	48.28	2.78	0.36	2e-05	8.63e-05		214727_at	BRCA2	breast cancer 2, early onset	7.79149	7.78443	7.67698	7.16647	7.15072	6.74383	7.75	7.02	215.41	129.82	1.66	0.6	5.43e-05	8.78e-05
200921_s_at	BTG1	B-cell translocation gene 1, anti-proliferative	9.67587	9.23552	10.1704	9.89793	9.45	10.03	702.18	1048.53	0.67	1.49	0.0219995	0.0408		200921_s_at	BTG1	B-cell translocation gene 1, anti-proliferative	9.61806	9.41949	10.0769	10.223	9.52	10.15	733.56	1136.15	0.65	1.55	0.0015113	0.00235		200921_s_at	BTG1	B-cell translocation gene 1, anti-proliferative	10.1862	10.2734	10.1299	11.3077	11.3525	11.3799	10.2	11.35	1173.42	2604.36	0.45	2.22	< 1e-07	< 1e-07
201236_s_at	BTG2	BTG family, member 2	8.60528	8.47097	9.73857	9.13195	8.54	9.43	371.73	692.3	0.54	1.86	0.0050416	0.0126		201236_s_at	BTG2	BTG family, member 2	8.38661	8.6257	9.32782	9.56103	8.51	9.44	363.59	696.71	0.52	1.92	0.0002033	0.000411		201236_s_at	BTG2	BTG family, member 2	9.06163	9.01451	9.08866	10.098	10.1038	10.0636	9.05	10.09	531.87	1088.75	0.49	2.05	< 1e-07	< 1e-07
201456_s_at	BUB3	BUB3 mitotic checkpoint protein	9.53505	8.84372	9.36556	8.74999	9.18	9.05	583.82	532.92	1.1	0.91	0.662566	0.719		201456_s_at	BUB3	BUB3 mitotic checkpoint protein	9.79275	9.84638	8.68783	8.77835	9.82	8.73	903.61	425.52	2.12	0.47	2.02e-05	8.63e-05		201456_s_at	BUB3	BUB3 mitotic checkpoint protein	10.3813	10.4573	10.2329	10.1852	10.3148	9.97204	10.36	10.16	1311.65	1141.99	1.15	0.87	0.0694794	0.084
209183_s_at	C10orf10	chromosome 10 open reading frame 10	6.77313	6.83784	8.49952	7.89026	6.81	8.19	111.86	293.03	0.38	2.62	0.0004676	0.00231		209183_s_at	C10orf10	chromosome 10 open reading frame 10	6.57792	6.76726	7.71998	7.88751	6.67	7.8	102.01	223.44	0.46	2.19	3.2e-05	0.000107		209183_s_at	C10orf10	chromosome 10 open reading frame 10	7.58265	7.68237	7.71359	8.79923	8.93559	9.4358	7.66	9.05	202.19	532.59	0.38	2.63	1.4e-06	2.89e-06
238593_at	C11orf80	chromosome 11 open reading frame 80	5.20905	4.62429	6.86957	7.75706	4.91	7.3	30.2	159.05	0.19	5.27	0.0002192	0.00154		238593_at	C11orf80	chromosome 11 open reading frame 80	6.7706	5.45659	6.04763	6.25222	6.08	6.15	69.24	71.01	0.98	1.03	0.921065	0.933		238593_at	C11orf80	chromosome 11 open reading frame 80	7.15995	6.82877	7.57423	8.4073	8.06334	8.53528	7.18	8.33	145.78	322.98	0.45	2.22	5.62e-05	9.04e-05
220084_at	C14orf105	chromosome 14 open reading frame 105	3.42081	3.66822	3.85571	3.98849	3.54	3.92	11.67	15.16	0.77	1.3	0.0426332	0.0699		220084_at	C14orf105	chromosome 14 open reading frame 105	3.42429	3.53096	4.45563	4.28207	3.48	4.37	11.14	20.66	0.54	1.85	0.0001276	0.000287		220084_at	C14orf105	chromosome 14 open reading frame 105	4.50965	4.2497	4.12102	6.67264	6.85651	6.9412	4.29	6.82	19.61	113.26	0.17	5.78	< 1e-07	< 1e-07
238010_at	C1orf174	chromosome 1 open reading frame 174	8.09804	7.60091	7.92792	7.75048	7.85	7.84	230.64	229	1.01	0.99	0.959553	0.975		238010_at	C1orf174	chromosome 1 open reading frame 174	8.60358	8.34084	7.52267	7.30992	8.47	7.42	355.13	170.82	2.08	0.48	9.3e-05	0.000222		238010_at	C1orf174	chromosome 1 open reading frame 174	9.30538	9.33716	9.35757	9.11293	9.2088	8.82576	9.33	9.05	645.1	529.75	1.22	0.82	0.0146365	0.0185
229933_at	C1orf74	chromosome 1 open reading frame 74	5.68985	5.8471	6.109	6.46891	5.77	6.29	54.51	78.19	0.7	1.43	0.0194326	0.0369		229933_at	C1orf74	chromosome 1 open reading frame 74	5.65833	5.5926	6.09256	6.31152	5.63	6.2	49.37	73.62	0.67	1.49	0.0023568	0.00353		229933_at	C1orf74	chromosome 1 open reading frame 74	6.14546	6.46245	6.42789	7.3248	7.49165	7.39425	6.34	7.4	81.3	169.31	0.48	2.08	5e-07	1.13e-06
223499_at	C1QTNF5 /// MFRP	C1q and tumor necrosis factor related protein 5 /// membrane frizzled-related protein	6.50369	6.57317	6.43642	6.43456	6.54	6.44	92.95	86.55	1.07	0.93	0.453977	0.526		223499_at	C1QTNF5 /// MFRP	C1q and tumor necrosis factor related protein 5 /// membrane frizzled-related protein	5.81015	6.3599	6.86268	6.81469	6.08	6.84	67.89	114.46	0.59	1.69	0.0033685	0.00492		223499_at	C1QTNF5 /// MFRP	C1q and tumor necrosis factor related protein 5 /// membrane frizzled-related protein	6.77948	6.64469	6.63435	7.75156	7.75271	7.87208	6.69	7.79	102.98	221.65	0.46	2.15	< 1e-07	< 1e-07
212067_s_at	C1R	complement component 1, r subcomponent	6.11304	6.31124	6.16677	6.2363	6.21	6.2	74.14	73.6	1.01	0.99	0.942137	0.962		212067_s_at	C1R	complement component 1, r subcomponent	6.29644	5.65624	6.53183	6.93215	5.97	6.73	62.96	106.3	0.59	1.69	0.009883	0.0135		212067_s_at	C1R	complement component 1, r subcomponent	7.36732	7.49945	7.52141	8.47407	8.60246	8.57716	7.46	8.55	176.4	375.13	0.47	2.13	< 1e-07	< 1e-07
208747_s_at	C1S	complement component 1, s subcomponent	6.29268	5.78013	6.899	6.80724	6.03	6.85	65.64	115.61	0.57	1.76	0.0047267	0.012		208747_s_at	C1S	complement component 1, s subcomponent	6.53756	6.43492	7.32233	7.42924	6.49	7.38	89.65	166.09	0.54	1.85	9.86e-05	0.000231		208747_s_at	C1S	complement component 1, s subcomponent	8.19182	8.20601	8.30035	9.43491	9.43948	9.59527	8.23	9.49	300.81	719.02	0.42	2.39	< 1e-07	< 1e-07
50314_i_at	C20orf27	chromosome 20 open reading frame 27	8.00957	8.21668	7.01204	7.13582	8.11	7.07	276.88	134.73	2.06	0.49	0.0002635	0.0017		50314_i_at	C20orf27	chromosome 20 open reading frame 27	8.48997	9.20368	8.16408	8.21537	8.84	8.19	460.43	291.98	1.58	0.63	0.0160458	0.0212		50314_i_at	C20orf27	chromosome 20 open reading frame 27	9.22591	9.25976	9.26287	8.7431	8.71002	8.58636	9.25	8.68	608.67	410.1	1.48	0.67	1.02e-05	1.8e-05
220149_at	C2orf54	chromosome 2 open reading frame 54	8.53755	8.33391	9.69417	8.96549	8.44	9.32	346.27	643.52	0.54	1.86	0.0097458	0.021		220149_at	C2orf54	chromosome 2 open reading frame 54	8.1195	8.76475	9.33279	9.72784	8.44	9.53	347.8	739.45	0.47	2.13	0.0013158	0.00207		220149_at	C2orf54	chromosome 2 open reading frame 54	8.6572	8.63732	8.6956	9.39285	9.53769	9.42019	8.66	9.45	405.45	699.53	0.58	1.73	5e-07	1.13e-06
208451_s_at	C4A /// C4B /// C4B_2	complement component 4A (Rodgers blood group) /// complement component 4B (Chido blood group) /// complement component 4B (Chido blood group), copy 2	6.45084	5.84362	6.48446	6.95485	6.14	6.72	70.88	105.39	0.67	1.49	0.0584914	0.0918		208451_s_at	C4A /// C4B /// C4B_2	complement component 4A (Rodgers blood group) /// complement component 4B (Chido blood group) /// complement component 4B (Chido blood group), copy 2	6.13929	5.94907	7.5859	7.61065	6.04	7.6	65.99	193.78	0.34	2.94	2.1e-06	2.46e-05		208451_s_at	C4A /// C4B /// C4B_2	complement component 4A (Rodgers blood group) /// complement component 4B (Chido blood group) /// complement component 4B (Chido blood group), copy 2	7.17167	7.38233	7.21284	9.07416	9.19313	9.16634	7.26	9.14	152.81	565.96	0.27	3.7	< 1e-07	< 1e-07
224875_at	C5orf24	chromosome 5 open reading frame 24	7.29809	6.523	6.94887	7.2403	6.9	7.09	120.3	136.67	0.88	1.14	0.509753	0.583		224875_at	C5orf24	chromosome 5 open reading frame 24	7.70573	7.33739	6.02568	6.55298	7.52	6.28	183.74	78.21	2.35	0.43	0.0002906	0.000552		224875_at	C5orf24	chromosome 5 open reading frame 24	8.23406	8.61964	8.22642	8.33365	8.29458	8.30554	8.36	8.31	328.57	317.64	1.03	0.97	0.647942	0.671
1554314_at	C6orf141	chromosome 6 open reading frame 141	6.00355	5.92467	6.33883	7.2938	5.96	6.8	62.43	112.7	0.55	1.81	0.0259758	0.0467		1554314_at	C6orf141	chromosome 6 open reading frame 141	5.7035	5.28455	6.29655	6.87478	5.49	6.58	45.07	96.05	0.47	2.13	0.0010011	0.00163		1554314_at	C6orf141	chromosome 6 open reading frame 141	6.90608	7.00251	7.05106	7.54458	7.56505	7.27341	6.99	7.46	126.81	176.19	0.72	1.39	0.0003692	0.000536
228107_at	C8orf88	chromosome 8 open reading frame 88	7.58013	7.10555	7.41604	7.22236	7.34	7.32	162.34	159.7	1.02	0.98	0.905584	0.933		228107_at	C8orf88	chromosome 8 open reading frame 88	7.6307	7.56965	6.37054	6.53506	7.6	6.45	194.04	87.6	2.22	0.45	1.83e-05	8.44e-05		228107_at	C8orf88	chromosome 8 open reading frame 88	8.39125	8.41154	8.38341	7.63761	7.62455	7.62302	8.4	7.63	336.72	197.87	1.7	0.59	3e-07	7.42e-07
224311_s_at	CAB39	calcium binding protein 39	5.19972	5.39331	5.00233	5.77005	5.3	5.37	39.3	41.82	0.94	1.06	0.736291	0.79		224311_s_at	CAB39	calcium binding protein 39	6.51421	6.35869	5.64357	5.22587	6.44	5.43	86.61	43.25	2	0.5	0.0002882	0.00055		224311_s_at	CAB39	calcium binding protein 39	7.6606	7.67601	7.44719	7.29517	7.36347	7.14035	7.59	7.27	193.29	153.95	1.26	0.8	0.0040817	0.00542
214636_at	CALCB	calcitonin-related polypeptide beta	4.88093	5.01128	4.70498	5.04251	4.95	4.87	30.83	29.32	1.05	0.95	0.671162	0.727		214636_at	CALCB	calcitonin-related polypeptide beta	5.17303	4.73331	5.11781	5.22127	4.95	5.17	30.98	35.99	0.86	1.16	0.223081	0.258		214636_at	CALCB	calcitonin-related polypeptide beta	5.17527	4.89382	5.22983	6.18492	6.42379	6.07909	5.1	6.23	34.29	75.02	0.46	2.19	1.2e-06	2.5e-06
201617_x_at	CALD1	caldesmon 1	8.37556	8.41654	7.90705	8.50546	8.4	8.2	336.87	295.34	1.14	0.88	0.399478	0.473		201617_x_at	CALD1	caldesmon 1	9.44489	9.36257	8.26707	8.49539	9.4	8.38	677.34	333.43	2.03	0.49	6.15e-05	0.000164		201617_x_at	CALD1	caldesmon 1	9.83348	10.1974	9.73716	9.74961	9.89078	9.53384	9.92	9.72	970.56	846.13	1.15	0.87	0.148658	0.174
200935_at	CALR	calreticulin	9.87902	9.75787	8.99798	7.10951	9.82	8	902.91	265.72	3.4	0.29	0.0157663	0.0307		200935_at	CALR	calreticulin	7.97779	9.97821	8.37247	8.76439	8.92	8.57	504.25	379.62	1.33	0.75	0.459728	0.497		200935_at	CALR	calreticulin	8.21752	8.48691	8.28428	8.55848	8.2084	8.0191	8.33	8.26	321.7	306.98	1.05	0.95	0.609842	0.638
209956_s_at	CAMK2B	calcium/calmodulin-dependent protein kinase II beta	3.89514	3.60431	4.11603	3.81075	3.75	3.96	13.45	15.6	0.86	1.16	0.261389	0.332		209956_s_at	CAMK2B	calcium/calmodulin-dependent protein kinase II beta	3.40673	3.23825	4.03127	4.66597	3.32	4.34	10	20.37	0.49	2.04	0.0010305	0.00167		209956_s_at	CAMK2B	calcium/calmodulin-dependent protein kinase II beta	4.06817	4.42548	4.44893	6.15075	6.36018	6.12889	4.31	6.21	19.89	74.2	0.27	3.73	< 1e-07	< 1e-07
226424_at	CAPS	calcyphosine	8.58705	8.92698	9.26405	9.39892	8.76	9.33	432.64	644.25	0.67	1.49	0.0112185	0.0236		226424_at	CAPS	calcyphosine	8.27288	8.01543	9.91227	9.55526	8.14	9.73	282.9	851.44	0.33	3.01	1.07e-05	6.54e-05		226424_at	CAPS	calcyphosine	9.41043	9.52571	9.47616	10.7663	10.7739	10.8198	9.47	10.79	709.55	1766.52	0.4	2.49	< 1e-07	< 1e-07
1552680_a_at	CASC5	cancer susceptibility candidate 5	5.8676	5.88622	5.49206	6.29239	5.88	5.88	58.77	59.39	0.99	1.01	0.954306	0.972		1552680_a_at	CASC5	cancer susceptibility candidate 5	6.99489	6.3127	5.2081	5.18837	6.65	5.2	100.69	36.71	2.74	0.36	0.000123	0.00028		1552680_a_at	CASC5	cancer susceptibility candidate 5	7.56645	7.75868	7.12765	7.12553	7.1176	6.84276	7.48	7.03	179.05	130.57	1.37	0.73	0.0105109	0.0134
211368_s_at	CASP1	caspase 1	3.48013	3.36056	3.4419	3.2498	3.42	3.34	10.71	10.17	1.05	0.95	0.618527	0.677		211368_s_at	CASP1	caspase 1	3.33579	3.48934	3.68686	4.0102	3.41	3.85	10.65	14.41	0.74	1.35	0.0189434	0.0247		211368_s_at	CASP1	caspase 1	3.61567	3.80984	3.70096	5.58247	5.47659	5.77761	3.71	5.61	13.08	48.92	0.27	3.74	< 1e-07	< 1e-07
238549_at	CBFA2T2	core-binding factor, runt domain, alpha subunit 2; translocated to, 2	5.62377	5.20385	6.15861	7.27227	5.41	6.69	42.63	105.09	0.41	2.47	0.0093246	0.0202		238549_at	CBFA2T2	core-binding factor, runt domain, alpha subunit 2; translocated to, 2	5.83069	5.08012	6.24182	6.06587	5.44	6.15	43.88	71.2	0.62	1.62	0.0154963	0.0206		238549_at	CBFA2T2	core-binding factor, runt domain, alpha subunit 2; translocated to, 2	6.84753	6.6757	7.25537	7.39858	7.29177	7.63046	6.92	7.44	121.62	173.68	0.7	1.43	0.0042172	0.00558
208056_s_at	CBFA2T3	core-binding factor, runt domain, alpha subunit 2; translocated to, 3	4.79274	5.21197	5.62874	5.64861	5	5.64	32.05	49.82	0.64	1.55	0.0091868	0.02		208056_s_at	CBFA2T3	core-binding factor, runt domain, alpha subunit 2; translocated to, 3	4.79318	4.73239	5.73313	5.80097	4.76	5.77	27.15	54.46	0.5	2.01	3.4e-05	0.000108		208056_s_at	CBFA2T3	core-binding factor, runt domain, alpha subunit 2; translocated to, 3	5.37768	5.45727	5.65614	6.05385	5.94453	6.29542	5.5	6.1	45.16	68.5	0.66	1.52	0.0001791	0.00027
206724_at	CBX4	chromobox homolog 4	6.9211	7.73983	6.07338	6.37363	7.32	6.22	160.95	74.72	2.15	0.46	0.0059334	0.0145		206724_at	CBX4	chromobox homolog 4	6.63518	8.07666	6.99562	6.75637	7.32	6.87	163.81	117.46	1.39	0.72	0.250062	0.287		206724_at	CBX4	chromobox homolog 4	7.11486	7.04531	7.30314	6.8352	6.78625	6.84987	7.15	6.82	142.46	113.28	1.26	0.8	0.0021142	0.00288
239014_at	CCAR1	cell division cycle and apoptosis regulator 1	4.09565	3.96338	4.88087	5.37345	4.03	5.12	16.33	34.95	0.47	2.14	0.0009474	0.00366		239014_at	CCAR1	cell division cycle and apoptosis regulator 1	4.4081	4.12842	4.08215	4.49961	4.27	4.29	19.27	19.57	0.98	1.02	0.899071	0.914		239014_at	CCAR1	cell division cycle and apoptosis regulator 1	5.80071	5.57094	6.14299	6.20334	5.86814	5.90517	5.83	5.99	57.21	63.66	0.9	1.11	0.294042	0.324
227966_s_at	CCDC74A /// CCDC74B	coiled-coil domain containing 74A /// coiled-coil domain containing 74B	4.22209	4.33962	4.54119	4.54107	4.28	4.54	19.44	23.28	0.83	1.2	0.0925993	0.134		227966_s_at	CCDC74A /// CCDC74B	coiled-coil domain containing 74A /// coiled-coil domain containing 74B	4.0401	3.87665	4.66962	4.98677	3.96	4.83	15.54	28.41	0.55	1.83	0.0003934	0.000711		227966_s_at	CCDC74A /// CCDC74B	coiled-coil domain containing 74A /// coiled-coil domain containing 74B	4.9744	5.09702	4.73174	6.45231	6.67691	6.79594	4.93	6.64	30.58	99.85	0.31	3.27	< 1e-07	< 1e-07
224521_s_at	CCDC77	coiled-coil domain containing 77	7.4073	6.90074	7.00876	7.06325	7.15	7.04	142.42	131.23	1.09	0.92	0.557844	0.623		224521_s_at	CCDC77	coiled-coil domain containing 77	7.60916	7.42799	5.92022	6.54884	7.52	6.23	183.36	75.3	2.44	0.41	0.0002378	0.00047		224521_s_at	CCDC77	coiled-coil domain containing 77	8.15263	8.32853	8.34411	7.52728	7.49767	7.13359	8.27	7.38	309.78	167.29	1.85	0.54	8.9e-06	1.62e-05
228679_at	CCEPR	cervical carcimona expressed PCNA regulatory lncRNA	4.86973	5.66379	6.06383	6.2656	5.25	6.16	38.5	71.74	0.54	1.86	0.0124798	0.0257		228679_at	CCEPR	cervical carcimona expressed PCNA regulatory lncRNA	4.89893	5.39683	5.5684	6.05226	5.14	5.81	35.45	56.12	0.63	1.58	0.0140149	0.0188		228679_at	CCEPR	cervical carcimona expressed PCNA regulatory lncRNA	5.41946	5.73035	5.15268	6.8414	7.24703	7.03254	5.43	7.04	43.24	131.63	0.33	3.04	5e-07	1.13e-06
203418_at	CCNA2	cyclin A2	9.9898	9.46465	9.42544	9.13708	9.72	9.28	847.59	622.21	1.36	0.73	0.0750178	0.112		203418_at	CCNA2	cyclin A2	9.90101	9.97285	8.86407	8.68697	9.94	8.78	980.2	438.22	2.24	0.45	1.82e-05	8.44e-05		203418_at	CCNA2	cyclin A2	10.6197	10.6693	10.658	9.89091	9.94256	9.51631	10.65	9.78	1605.7	881.16	1.82	0.55	9e-06	1.63e-05
200953_s_at	CCND2	cyclin D2	5.18098	5.56359	6.47549	6.15011	5.37	6.31	41.42	79.5	0.52	1.92	0.0020802	0.00658		200953_s_at	CCND2	cyclin D2	5.72373	5.80022	6.84465	6.81398	5.76	6.83	54.27	113.72	0.48	2.1	2.14e-05	8.8e-05		200953_s_at	CCND2	cyclin D2	6.60947	6.67726	6.45172	8.09963	8.0822	8.09119	6.58	8.09	95.64	272.67	0.35	2.85	< 1e-07	< 1e-07
227299_at	CCNI	cyclin I	4.70779	6.54652	5.25258	6.25527	5.55	5.73	49.42	53.96	0.92	1.09	0.838538	0.874		227299_at	CCNI	cyclin I	4.75363	4.98122	6.83979	6.59849	4.87	6.72	29.19	105.36	0.28	3.61	1.5e-06	2.03e-05		227299_at	CCNI	cyclin I	5.16739	5.47908	5.03638	5.31639	4.94953	5.65188	5.22	5.3	37.47	39.56	0.95	1.06	0.644046	0.668
201946_s_at	CCT2	chaperonin containing TCP1, subunit 2 (beta)	9.05376	9.25231	8.61769	9.29978	9.15	8.95	569.3	497.56	1.14	0.87	0.439057	0.511		201946_s_at	CCT2	chaperonin containing TCP1, subunit 2 (beta)	10.2777	10.2702	9.3058	9.20813	10.27	9.26	1238.16	611.82	2.02	0.49	3.17e-05	0.000107		201946_s_at	CCT2	chaperonin containing TCP1, subunit 2 (beta)	11.0211	11.1872	11.0475	10.7736	10.7983	10.6738	11.09	10.75	2172.7	1720.45	1.26	0.79	0.0011528	0.00161
228766_at	CD36	CD36 molecule (thrombospondin receptor)	5.21816	5.18753	7.21467	7.24084	5.2	7.23	36.83	149.89	0.25	4.07	2.2e-06	0.00017		228766_at	CD36	CD36 molecule (thrombospondin receptor)	5.95946	5.30371	8.05433	8.37517	5.62	8.21	49.58	297.09	0.17	5.99	2.7e-06	2.97e-05		228766_at	CD36	CD36 molecule (thrombospondin receptor)	6.65122	6.73313	6.66784	8.88196	8.82059	8.87621	6.68	8.86	102.83	464.52	0.22	4.52	< 1e-07	< 1e-07
201925_s_at	CD55	CD55 molecule, decay accelerating factor for complement (Cromer blood group)	6.83444	6.38977	7.58554	7.58951	6.61	7.59	97.82	192.34	0.51	1.97	0.0012243	0.00447		201925_s_at	CD55	CD55 molecule, decay accelerating factor for complement (Cromer blood group)	7.21278	6.98324	8.10068	7.94404	7.1	8.02	137	260	0.53	1.9	0.0001548	0.000331		201925_s_at	CD55	CD55 molecule, decay accelerating factor for complement (Cromer blood group)	7.89793	8.0246	8.04854	9.32546	9.4864	9.61219	7.99	9.47	254.29	711.48	0.36	2.8	< 1e-07	< 1e-07
228910_at	CD82	CD82 molecule	5.6802	6.02581	7.4201	7.7129	5.85	7.57	57.8	189.56	0.3	3.28	4.94e-05	0.00079		228910_at	CD82	CD82 molecule	6.20569	6.02988	7.75239	8.38922	6.12	8.06	69.44	268.88	0.26	3.87	1.3e-05	7.06e-05		228910_at	CD82	CD82 molecule	7.2584	7.03637	7.20047	7.99562	8.14225	8.09054	7.16	8.08	143.52	269.87	0.53	1.88	5e-07	1.13e-06
221556_at	CDC14B	cell division cycle 14B	8.34782	7.56632	9.44198	9.17914	7.95	9.31	248.49	634.98	0.39	2.56	0.001714	0.00571		221556_at	CDC14B	cell division cycle 14B	8.70503	8.17354	8.99881	9.03151	8.44	9.02	347.12	517.41	0.67	1.49	0.0123377	0.0167		221556_at	CDC14B	cell division cycle 14B	9.53964	9.51755	9.65339	10.4129	10.4129	10.6013	9.57	10.48	760.18	1423.97	0.53	1.87	4e-07	9.54e-07
226400_at	CDC42	cell division cycle 42	8.05956	10.4687	8.32247	10.191	9.19	9.21	614.86	611.73	1.01	0.99	0.993415	0.993		226400_at	CDC42	cell division cycle 42	9.09542	9.61852	10.8663	10.6261	9.35	10.75	655.73	1717.61	0.38	2.62	7.95e-05	0.000198		226400_at	CDC42	cell division cycle 42	9.45043	9.57732	9.46853	9.56913	9.48672	9.80358	9.5	9.62	723.45	786.78	0.92	1.09	0.211093	0.238
204693_at	CDC42EP1	CDC42 effector protein (Rho GTPase binding) 1	9.50865	9.5882	8.59021	7.60937	9.55	8.08	748.79	274.33	2.73	0.37	0.0025087	0.00756		204693_at	CDC42EP1	CDC42 effector protein (Rho GTPase binding) 1	8.28459	9.76293	8.50652	8.7154	8.99	8.61	520.5	390.98	1.33	0.75	0.326043	0.367		204693_at	CDC42EP1	CDC42 effector protein (Rho GTPase binding) 1	8.7312	8.86782	8.97267	8.31635	8.11047	8.17607	8.86	8.2	463.76	294.26	1.58	0.63	1.66e-05	2.85e-05
209288_s_at	CDC42EP3	CDC42 effector protein (Rho GTPase binding) 3	3.51981	3.73865	4.07791	4.26501	3.63	4.17	12.37	18.02	0.69	1.46	0.0101486	0.0217		209288_s_at	CDC42EP3	CDC42 effector protein (Rho GTPase binding) 3	4.09478	3.94343	4.53465	4.77662	4.02	4.65	16.21	25.2	0.64	1.55	0.0017813	0.00271		209288_s_at	CDC42EP3	CDC42 effector protein (Rho GTPase binding) 3	4.21115	4.55149	4.80775	5.92086	6.10754	5.77587	4.52	5.93	23	61.17	0.38	2.66	1.3e-06	2.7e-06
220115_s_at	CDH10	cadherin 10, type 2 (T2-cadherin)	4.85176	4.44423	6.10643	6.04641	4.64	6.08	25.07	67.48	0.37	2.69	0.0001127	0.00114		220115_s_at	CDH10	cadherin 10, type 2 (T2-cadherin)	4.4489	4.65083	6.40711	6.20672	4.55	6.31	23.42	79.17	0.3	3.38	1.5e-06	2.03e-05		220115_s_at	CDH10	cadherin 10, type 2 (T2-cadherin)	5.07889	5.44505	5.55793	7.35089	7.44321	7.67158	5.36	7.49	41.09	179.59	0.23	4.37	< 1e-07	< 1e-07
205532_s_at	CDH6	cadherin 6, type 2, K-cadherin (fetal kidney)	7.50433	7.67732	6.69965	6.67035	7.59	6.68	192.78	102.89	1.87	0.53	0.0004261	0.00219		205532_s_at	CDH6	cadherin 6, type 2, K-cadherin (fetal kidney)	7.26526	7.18576	5.8974	6.09817	7.23	6	149.66	63.9	2.34	0.43	1.4e-05	7.47e-05		205532_s_at	CDH6	cadherin 6, type 2, K-cadherin (fetal kidney)	6.67013	7.20511	6.92914	6.34581	6.49399	6.00203	6.93	6.28	122.34	77.74	1.57	0.64	0.0012299	0.0017
203214_x_at	CDK1	cyclin-dependent kinase 1	10.0333	9.26947	9.87844	9.55154	9.64	9.71	804.2	840.43	0.96	1.05	0.817484	0.86		203214_x_at	CDK1	cyclin-dependent kinase 1	10.6033	10.3191	9.13721	9.19494	10.46	9.17	1409.73	574.47	2.45	0.41	1.54e-05	7.83e-05		203214_x_at	CDK1	cyclin-dependent kinase 1	11.0522	11.138	11.0231	10.762	10.7935	10.4254	11.07	10.66	2151.45	1618.34	1.33	0.75	0.0020447	0.00279
224848_at	CDK6	cyclin-dependent kinase 6	9.01322	9.2353	8.32537	8.943	9.12	8.63	558.05	397.33	1.4	0.71	0.0673925	0.103		224848_at	CDK6	cyclin-dependent kinase 6	9.34282	9.39787	8.21527	8.42773	9.37	8.32	661.84	319.91	2.07	0.48	4.46e-05	0.000132		224848_at	CDK6	cyclin-dependent kinase 6	9.62658	9.62816	9.5449	9.22158	9.1065	9.14114	9.6	9.16	775.98	570.63	1.36	0.74	7.38e-05	0.000115
202284_s_at	CDKN1A	cyclin-dependent kinase inhibitor 1A (p21, Cip1)	9.17377	9.24979	11.8104	11.4705	9.21	11.64	592.95	3192.42	0.19	5.38	2.8e-06	0.00017		202284_s_at	CDKN1A	cyclin-dependent kinase inhibitor 1A (p21, Cip1)	9.12945	9.35768	11.607	11.6926	9.24	11.65	606.16	3213.22	0.19	5.3	1e-07	4.4e-06		202284_s_at	CDKN1A	cyclin-dependent kinase inhibitor 1A (p21, Cip1)	9.73744	9.78866	9.76955	12.4599	12.4173	12.6007	9.77	12.49	870.21	5763	0.15	6.62	< 1e-07	< 1e-07
1553970_s_at	CEL	carboxyl ester lipase	5.3155	5.564	8.87268	8.23653	5.44	8.55	43.4	376	0.12	8.66	5.6e-06	0.000227		1553970_s_at	CEL	carboxyl ester lipase	4.93277	4.87319	9.54049	10.02	4.9	9.78	29.92	879.33	0.03	29.39	< 1e-07	< 1e-07		1553970_s_at	CEL	carboxyl ester lipase	5.58309	5.73491	5.86308	9.28308	9.36325	9.34931	5.73	9.33	52.97	644.43	0.08	12.17	< 1e-07	< 1e-07
207412_x_at	CELP	carboxyl ester lipase pseudogene	4.50216	5.12232	5.1659	5.07106	4.8	5.12	28.09	34.74	0.81	1.24	0.203776	0.266		207412_x_at	CELP	carboxyl ester lipase pseudogene	4.51374	4.59222	5.46357	5.91398	4.55	5.68	23.47	51.58	0.46	2.2	0.0001339	0.000298		207412_x_at	CELP	carboxyl ester lipase pseudogene	5.48897	5.23934	5.27728	6.33531	6.31654	6.20842	5.33	6.29	40.37	78.07	0.52	1.93	4e-07	9.54e-07
204029_at	CELSR2	cadherin, EGF LAG seven-pass G-type receptor 2	5.91953	5.87534	6.70622	6.66603	5.9	6.69	59.61	102.97	0.58	1.73	0.0006643	0.0029		204029_at	CELSR2	cadherin, EGF LAG seven-pass G-type receptor 2	5.9291	6.19736	7.14275	7.14275	6.06	7.14	66.87	141.31	0.47	2.11	4.93e-05	0.00014		204029_at	CELSR2	cadherin, EGF LAG seven-pass G-type receptor 2	7.19375	7.18801	7.09157	7.65279	7.65428	7.72349	7.16	7.68	142.79	204.63	0.7	1.43	1.75e-05	2.98e-05
1554271_a_at	CENPL	centromere protein L	7.98177	6.94125	7.40682	7.31094	7.44	7.36	176.25	164.15	1.07	0.93	0.757108	0.807		1554271_a_at	CENPL	centromere protein L	8.41955	8.33022	7.38525	7.33482	8.37	7.36	331.97	164.28	2.02	0.49	3.27e-05	0.000108		1554271_a_at	CENPL	centromere protein L	8.8697	8.99325	8.74037	8.46053	8.425	8.20963	8.87	8.36	467.16	329.71	1.42	0.71	0.0002746	0.000405
209667_at	CES2	carboxylesterase 2	6.22896	6.72909	6.88865	7.30241	6.47	7.09	89.2	136.76	0.65	1.53	0.0295764	0.0517		209667_at	CES2	carboxylesterase 2	6.68995	6.48398	7.79829	7.54124	6.59	7.67	96.13	203.62	0.47	2.12	7.34e-05	0.000185		209667_at	CES2	carboxylesterase 2	7.78746	7.81473	7.95673	8.15331	8.23925	8.29236	7.85	8.23	231.2	299.89	0.77	1.3	0.0005667	0.00081
1555730_a_at	CFL1	cofilin 1 (non-muscle)	12.1211	12.5628	10.8362	10.6947	12.34	10.77	5191.56	1740.7	2.98	0.34	8.76e-05	0.00102		1555730_a_at	CFL1	cofilin 1 (non-muscle)	11.5438	12.6963	11.9698	12.1586	12.11	12.06	4451.3	4282.31	1.04	0.96	0.864577	0.887		1555730_a_at	CFL1	cofilin 1 (non-muscle)	12.1521	12.3114	12.2522	12.3514	12.1675	12.0714	12.24	12.2	4832.55	4694.55	1.03	0.97	0.640996	0.666
204637_at	CGA	glycoprotein hormones, alpha polypeptide	7.83462	7.85517	7.51581	7.59657	7.84	7.56	229.91	188.21	1.22	0.82	0.0648463	0.0999		204637_at	CGA	glycoprotein hormones, alpha polypeptide	7.88758	7.74303	7.10469	6.81881	7.81	6.96	225.24	124.65	1.81	0.55	0.0003489	0.00064		204637_at	CGA	glycoprotein hormones, alpha polypeptide	7.86993	7.61919	7.93248	6.33019	6.46306	6.53495	7.81	6.44	223.98	86.99	2.57	0.39	< 1e-07	< 1e-07
228251_at	CHAF1A	chromatin assembly factor 1, subunit A (p150)	5.144	7.08358	5.11063	6.16781	6.04	5.61	69.25	49.84	1.39	0.72	0.477073	0.551		228251_at	CHAF1A	chromatin assembly factor 1, subunit A (p150)	4.81346	6.22009	6.93578	6.34873	5.47	6.64	45.78	99.89	0.46	2.18	0.0234917	0.0302		228251_at	CHAF1A	chromatin assembly factor 1, subunit A (p150)	6.34041	6.19541	6.17851	6.18915	6.14629	6.01702	6.24	6.12	75.48	69.43	1.09	0.92	0.154616	0.18
1559590_at	CHDH	choline dehydrogenase	6.576	5.86355	6.29455	5.60129	6.21	5.94	74.53	61.73	1.21	0.83	0.404954	0.478		1559590_at	CHDH	choline dehydrogenase	6.83952	6.65672	5.81291	5.34801	6.75	5.58	107.49	47.85	2.25	0.45	0.0001512	0.000326		1559590_at	CHDH	choline dehydrogenase	7.12992	7.11519	7.07996	6.68542	6.49297	6.25835	7.11	6.48	137.98	89.2	1.55	0.65	8.92e-05	0.000138
203066_at	CHST15	carbohydrate (N-acetylgalactosamine 4-sulfate 6-O) sulfotransferase 15	6.08607	6.21523	7.73238	7.9694	6.15	7.85	71.04	230.86	0.31	3.25	1.6e-05	0.00044		203066_at	CHST15	carbohydrate (N-acetylgalactosamine 4-sulfate 6-O) sulfotransferase 15	6.82537	6.14076	8.32518	8.42662	6.47	8.38	89.45	332.2	0.27	3.71	2.05e-05	8.67e-05		203066_at	CHST15	carbohydrate (N-acetylgalactosamine 4-sulfate 6-O) sulfotransferase 15	7.32866	7.55195	7.5309	9.59337	9.81833	9.79565	7.47	9.74	177.36	852.63	0.21	4.81	< 1e-07	< 1e-07
209834_at	CHST3	carbohydrate (chondroitin 6) sulfotransferase 3	7.72737	7.60892	8.56414	8.20837	7.67	8.38	203.4	334.59	0.61	1.65	0.0040831	0.0108		209834_at	CHST3	carbohydrate (chondroitin 6) sulfotransferase 3	7.39809	7.72404	8.45351	8.58539	7.56	8.52	188.85	366.95	0.51	1.94	0.000199	0.000404		209834_at	CHST3	carbohydrate (chondroitin 6) sulfotransferase 3	8.14253	8.14714	8.19309	9.56726	9.41751	9.63484	8.16	9.54	286.21	744.37	0.38	2.6	< 1e-07	< 1e-07
223786_at	CHST6	carbohydrate (N-acetylglucosamine 6-O) sulfotransferase 6	4.26664	4.39574	4.643	4.9475	4.33	4.79	20.13	27.77	0.72	1.38	0.0237092	0.0434		223786_at	CHST6	carbohydrate (N-acetylglucosamine 6-O) sulfotransferase 6	3.84149	3.92732	4.74558	4.88304	3.88	4.81	14.77	28.14	0.52	1.91	7.7e-05	0.000192		223786_at	CHST6	carbohydrate (N-acetylglucosamine 6-O) sulfotransferase 6	5.12787	5.29702	5.28247	6.32605	6.4202	6.35207	5.24	6.37	37.68	82.49	0.46	2.19	< 1e-07	< 1e-07
209357_at	CITED2	Cbp/p300-interacting transactivator, with Glu/Asp rich carboxy-terminal domain, 2	9.10553	8.65476	9.59684	9.31559	8.88	9.46	471.18	702.43	0.67	1.49	0.0237171	0.0434		209357_at	CITED2	Cbp/p300-interacting transactivator, with Glu/Asp rich carboxy-terminal domain, 2	8.96555	9.06732	9.9853	10.2109	9.02	10.1	517.87	1096.04	0.47	2.12	4.25e-05	0.000127		209357_at	CITED2	Cbp/p300-interacting transactivator, with Glu/Asp rich carboxy-terminal domain, 2	9.07817	9.36861	9.30691	10.7451	10.8423	11.0011	9.25	10.86	609.39	1862.26	0.33	3.06	< 1e-07	< 1e-07
218182_s_at	CLDN1	claudin 1	8.8469	8.44216	9.37493	9.11646	8.64	9.24	400.19	607.06	0.66	1.52	0.0158223	0.0307		218182_s_at	CLDN1	claudin 1	8.99062	9.17207	9.47489	9.55405	9.08	9.51	541.7	731.38	0.74	1.35	0.0096782	0.0133		218182_s_at	CLDN1	claudin 1	9.55992	9.82515	9.66913	10.9194	10.9138	10.838	9.68	10.89	822.99	1898.23	0.43	2.31	< 1e-07	< 1e-07
210716_s_at	CLIP1	CAP-GLY domain containing linker protein 1	6.79987	5.62185	7.43816	7.00889	6.18	7.22	74.07	149.45	0.5	2.02	0.0322144	0.0552		210716_s_at	CLIP1	CAP-GLY domain containing linker protein 1	7.04858	7.42362	7.29766	7.5212	7.23	7.41	150.76	170	0.89	1.13	0.313437	0.354		210716_s_at	CLIP1	CAP-GLY domain containing linker protein 1	7.61809	7.55755	7.49562	8.23584	8.37033	8.21415	7.56	8.27	188.33	309.42	0.61	1.64	1.9e-06	3.83e-06
221042_s_at	CLMN	calmin (calponin-like, transmembrane)	7.1749	7.55444	7.57902	7.25611	7.36	7.42	164.81	170.97	0.96	1.04	0.788026	0.835		221042_s_at	CLMN	calmin (calponin-like, transmembrane)	6.45583	6.98705	8.06278	7.85157	6.72	7.96	105.52	248.51	0.42	2.36	0.0001732	0.000359		221042_s_at	CLMN	calmin (calponin-like, transmembrane)	7.0606	7.11348	7.17129	7.68483	7.81274	8.00192	7.11	7.83	138.63	228.04	0.61	1.64	9.3e-06	1.67e-05
211136_s_at	CLPTM1	cleft lip and palate associated transmembrane protein 1	8.17826	9.08694	7.39244	7.67876	8.62	7.53	396.89	185.54	2.14	0.47	0.0086404	0.019		211136_s_at	CLPTM1	cleft lip and palate associated transmembrane protein 1	8.51868	9.6869	8.66636	8.89094	9.08	8.78	549.81	439.17	1.25	0.8	0.344007	0.384		211136_s_at	CLPTM1	cleft lip and palate associated transmembrane protein 1	8.82121	8.97429	8.97507	9.27166	8.91721	8.87026	8.92	9.02	485.57	519.04	0.94	1.07	0.388759	0.42
243840_at	CLSPN	claspin	7.44531	7.34535	7.23588	7.31094	7.4	7.27	168.35	154.71	1.09	0.92	0.39035	0.464		243840_at	CLSPN	claspin	8.3139	8.4601	7.1633	7.60477	8.39	7.38	334.76	167.04	2	0.5	0.000328	0.00061		243840_at	CLSPN	claspin	7.96698	8.08932	7.89688	7.73857	7.65245	7.52714	7.98	7.64	253.25	199.38	1.27	0.79	0.0018031	0.00248
227522_at	CMBL	carboxymethylenebutenolidase homolog (Pseudomonas)	7.02758	6.95456	7.90761	8.27778	6.99	8.09	127.21	272.99	0.47	2.15	0.0004132	0.00216		227522_at	CMBL	carboxymethylenebutenolidase homolog (Pseudomonas)	7.27516	6.82386	8.77682	8.82312	7.05	8.8	132.47	445.71	0.3	3.36	5.9e-06	4.55e-05		227522_at	CMBL	carboxymethylenebutenolidase homolog (Pseudomonas)	8.0162	7.96764	8.16608	9.43494	9.48667	9.58361	8.05	9.5	265.02	724.95	0.37	2.74	< 1e-07	< 1e-07
203239_s_at	CNOT3	CCR4-NOT transcription complex subunit 3	8.02857	8.2674	7.39474	6.22885	8.15	6.79	283.65	112.35	2.52	0.4	0.0082603	0.0185		203239_s_at	CNOT3	CCR4-NOT transcription complex subunit 3	6.44345	8.24506	7.36019	7.64087	7.29	7.5	162.5	181.09	0.9	1.11	0.750364	0.78		203239_s_at	CNOT3	CCR4-NOT transcription complex subunit 3	7.47208	7.5863	7.50092	7.44854	7.33049	7.27587	7.52	7.35	183.52	163.33	1.12	0.89	0.0471273	0.0578
1556499_s_at	COL1A1	collagen, type I, alpha 1	4.45497	3.94446	4.31534	4.53884	4.19	4.43	18.38	21.51	0.85	1.17	0.298549	0.37		1556499_s_at	COL1A1	collagen, type I, alpha 1	4.51576	3.64844	4.85621	4.82777	4.06	4.84	16.94	28.68	0.59	1.69	0.0158569	0.021		1556499_s_at	COL1A1	collagen, type I, alpha 1	4.37186	4.43296	4.81251	5.3836	5.50384	6.013	4.53	5.63	23.25	49.64	0.47	2.14	4.62e-05	7.51e-05
208096_s_at	COL21A1	collagen, type XXI, alpha 1	4.04804	4.40684	4.30044	4.32054	4.22	4.31	18.73	19.84	0.94	1.06	0.625969	0.683		208096_s_at	COL21A1	collagen, type XXI, alpha 1	4.44153	4.46763	5.15533	5.01195	4.45	5.08	21.93	33.91	0.65	1.55	0.0009643	0.00157		208096_s_at	COL21A1	collagen, type XXI, alpha 1	5.33406	5.68349	5.90403	7.67522	7.45468	8.25559	5.64	7.79	49.88	222.11	0.22	4.45	5e-07	1.13e-06
204136_at	COL7A1	collagen, type VII, alpha 1	5.20498	5.78369	6.80113	7.06386	5.49	6.93	45.08	122.15	0.37	2.71	0.0004399	0.00222		204136_at	COL7A1	collagen, type VII, alpha 1	5.5228	5.71032	7.40524	7.29969	5.62	7.35	49.06	163.42	0.3	3.33	1.1e-06	1.86e-05		204136_at	COL7A1	collagen, type VII, alpha 1	5.91796	6.19135	6.15676	7.76681	7.45978	7.71773	6.09	7.65	68.06	200.59	0.34	2.95	< 1e-07	< 1e-07
228338_at	COLCA2	colorectal cancer associated 2	5.72276	6.00527	7.16598	6.77471	5.86	6.97	58.24	125.4	0.46	2.15	0.0007689	0.00323		228338_at	COLCA2	colorectal cancer associated 2	5.99018	5.75379	6.65331	6.9497	5.87	6.8	58.57	111.55	0.53	1.9	0.000296	0.000559		228338_at	COLCA2	colorectal cancer associated 2	7.02072	6.93023	7.25776	8.05164	8.05555	7.99707	7.07	8.03	134.32	262.24	0.51	1.95	7e-07	1.53e-06
201117_s_at	CPE	carboxypeptidase E	7.74528	8.1284	8.74947	9.03016	7.93	8.89	245.03	474.35	0.52	1.94	0.0016575	0.00557		201117_s_at	CPE	carboxypeptidase E	8.43812	7.75484	9.31126	9.43338	8.09	9.37	273.7	662.75	0.41	2.42	0.0003241	0.000605		201117_s_at	CPE	carboxypeptidase E	9.23254	9.54136	9.28102	11.0114	11.1368	10.7972	9.35	10.98	653.32	2022.31	0.32	3.1	< 1e-07	< 1e-07
226939_at	CPEB2	cytoplasmic polyadenylation element binding protein 2	5.84387	5.49522	6.86146	7.09677	5.67	6.98	50.9	126.16	0.4	2.48	0.000199	0.00152		226939_at	CPEB2	cytoplasmic polyadenylation element binding protein 2	6.29414	5.62218	6.9593	7.37936	5.95	7.17	62.17	143.94	0.43	2.32	0.0008369	0.00139		226939_at	CPEB2	cytoplasmic polyadenylation element binding protein 2	7.20139	7.23118	7.18165	8.06901	8.04987	8.19559	7.2	8.1	147.52	275.29	0.54	1.87	1e-07	2.93e-07
203501_at	CPQ	carboxypeptidase Q	6.93974	7.16261	7.49177	7.87135	7.05	7.68	132.62	205.3	0.65	1.55	0.0106089	0.0226		203501_at	CPQ	carboxypeptidase Q	6.90539	6.46767	7.77123	8.04132	6.68	7.91	103	239.9	0.43	2.33	0.000125	0.000282		203501_at	CPQ	carboxypeptidase Q	8.25207	8.58131	8.29006	9.54589	9.74532	9.85537	8.37	9.71	331.87	840.75	0.39	2.53	2e-07	5.43e-07
217564_s_at	CPS1	carbamoyl-phosphate synthase 1	9.17156	8.9093	9.12357	9.15465	9.04	9.14	526.55	563.83	0.93	1.07	0.526543	0.597		217564_s_at	CPS1	carbamoyl-phosphate synthase 1	9.10778	9.15051	8.72054	8.86324	9.13	8.79	559.95	443.22	1.26	0.79	0.0260544	0.0333		217564_s_at	CPS1	carbamoyl-phosphate synthase 1	9.62633	9.67509	9.50336	8.67943	8.72568	8.34312	9.6	8.58	776.9	383.41	2.03	0.49	1.7e-06	3.46e-06
202979_s_at	CREBZF	CREB/ATF bZIP transcription factor	7.32148	6.74506	7.04341	7.11346	7.03	7.08	130.99	135.15	0.97	1.03	0.833389	0.87		202979_s_at	CREBZF	CREB/ATF bZIP transcription factor	7.63942	7.43422	6.40092	6.66733	7.54	6.53	185.7	92.68	2	0.5	0.0001314	0.000294		202979_s_at	CREBZF	CREB/ATF bZIP transcription factor	8.54306	8.61629	8.65032	8.39494	8.45087	8.30838	8.6	8.38	388.89	334.24	1.16	0.86	0.0120267	0.0153
201200_at	CREG1	cellular repressor of E1A-stimulated genes 1	10.5587	10.2489	10.9246	10.7526	10.4	10.84	1354.78	1831.24	0.74	1.35	0.0335382	0.0565		201200_at	CREG1	cellular repressor of E1A-stimulated genes 1	10.4602	10.5019	11.1691	11.3147	10.48	11.24	1429.27	2421.85	0.59	1.69	0.0002895	0.000551		201200_at	CREG1	cellular repressor of E1A-stimulated genes 1	11.2522	11.2894	11.2073	12.4584	12.4559	12.5935	11.25	12.5	2434.88	5802.99	0.42	2.38	< 1e-07	< 1e-07
228496_s_at	CRIM1	cysteine rich transmembrane BMP regulator 1 (chordin-like)	7.1507	8.16423	7.41325	7.83394	7.64	7.62	201.9	197.21	1.02	0.98	0.921723	0.944		228496_s_at	CRIM1	cysteine rich transmembrane BMP regulator 1 (chordin-like)	6.81393	7.05394	8.28068	8.04486	6.93	8.16	122.27	286.58	0.43	2.34	3.15e-05	0.000107		228496_s_at	CRIM1	cysteine rich transmembrane BMP regulator 1 (chordin-like)	7.3214	7.35465	6.63245	7.80094	7.87411	8.14223	7.09	7.94	137.46	245.42	0.56	1.79	0.000674	0.000955
207802_at	CRISP3	cysteine-rich secretory protein 3	3.90102	4.23678	4.34938	4.6777	4.07	4.51	16.78	22.84	0.73	1.36	0.0483283	0.0775		207802_at	CRISP3	cysteine-rich secretory protein 3	3.89107	3.85539	5.42109	5.05297	3.87	5.23	14.65	37.71	0.39	2.57	1.9e-05	8.49e-05		207802_at	CRISP3	cysteine-rich secretory protein 3	6.0731	6.19003	6.21405	7.93223	8.03485	7.9715	6.16	7.98	71.46	252.39	0.28	3.53	< 1e-07	< 1e-07
204573_at	CROT	carnitine O-octanoyltransferase	8.63326	8.42063	9.93649	10.3338	8.53	10.13	368.86	1124.58	0.33	3.05	7.13e-05	0.000896		204573_at	CROT	carnitine O-octanoyltransferase	8.49664	8.19282	10.5914	10.9377	8.34	10.76	325.1	1739.63	0.19	5.35	5e-07	1.29e-05		204573_at	CROT	carnitine O-octanoyltransferase	8.68317	8.80738	8.86587	11.3687	11.264	11.4064	8.79	11.35	441.26	2603.73	0.17	5.9	< 1e-07	< 1e-07
204971_at	CSTA	cystatin A (stefin A)	7.58798	7.78297	9.68399	9.85998	7.68	9.77	205.85	874.3	0.24	4.25	4.3e-06	0.000223		204971_at	CSTA	cystatin A (stefin A)	7.59677	7.49444	11.3801	11.6679	7.55	11.52	186.83	2944.86	0.06	15.76	< 1e-07	< 1e-07		204971_at	CSTA	cystatin A (stefin A)	7.71298	7.80485	7.89869	12.6323	12.6391	12.8366	7.81	12.7	223.71	6666.32	0.03	29.8	< 1e-07	< 1e-07
204055_s_at	CTAGE5	CTAGE family, member 5	4.5123	3.48376	5.32481	5.62307	3.96	5.47	15.98	44.44	0.36	2.78	0.003274	0.00921		204055_s_at	CTAGE5	CTAGE family, member 5	4.89339	4.2904	4.14509	4.06848	4.58	4.11	24.12	17.23	1.4	0.71	0.0366484	0.0457		204055_s_at	CTAGE5	CTAGE family, member 5	5.68469	5.61698	6.07619	6.06753	5.74748	5.94287	5.79	5.92	55.43	60.52	0.92	1.09	0.333208	0.364
209101_at	CTGF	connective tissue growth factor	9.54041	8.78612	8.21422	8.18795	9.16	8.2	573.35	294.29	1.95	0.51	0.006871	0.0163		209101_at	CTGF	connective tissue growth factor	9.89978	9.68278	8.273	7.90394	9.79	8.09	886.07	272.19	3.26	0.31	5.9e-06	4.55e-05		209101_at	CTGF	connective tissue growth factor	10.1216	10.1424	10.1695	10.5018	10.5755	10.7827	10.14	10.62	1131.87	1573.78	0.72	1.39	0.0001827	0.000274
202295_s_at	CTSH	cathepsin H	8.13109	8.46334	8.83588	8.99516	8.3	8.92	314.56	482.88	0.65	1.54	0.0081269	0.0183		202295_s_at	CTSH	cathepsin H	8.3307	8.33001	10.159	9.91429	8.33	10.04	321.87	1050.35	0.31	3.26	1.5e-06	2.03e-05		202295_s_at	CTSH	cathepsin H	9.15263	9.21142	9.3238	10.7217	10.8792	10.9783	9.23	10.86	600.19	1858.27	0.32	3.1	< 1e-07	< 1e-07
214782_at	CTTN	cortactin	6.11977	5.81323	6.504	7.55678	5.96	7.01	62.53	130.72	0.48	2.09	0.0166161	0.0319		214782_at	CTTN	cortactin	6.11853	5.12616	5.41246	5.27138	5.6	5.34	49.26	40.56	1.21	0.82	0.344044	0.384		214782_at	CTTN	cortactin	7.24504	6.6518	7.17903	7.27857	7.03994	7.38506	7.02	7.23	130.26	150.59	0.86	1.16	0.188597	0.215
1555716_a_at	CXADR	coxsackie virus and adenovirus receptor	5.72372	5.72411	5.48806	5.82395	5.72	5.65	52.85	50.42	1.05	0.95	0.682045	0.736		1555716_a_at	CXADR	coxsackie virus and adenovirus receptor	7.02625	6.92326	6.11894	5.79248	6.97	5.95	125.78	62.07	2.03	0.49	0.0001226	0.00028		1555716_a_at	CXADR	coxsackie virus and adenovirus receptor	7.96588	8.05366	8.09278	7.62655	7.87548	7.61496	8.04	7.7	262.73	208.75	1.26	0.79	0.0031628	0.00425
204470_at	CXCL1	chemokine (C-X-C motif) ligand 1 (melanoma growth stimulating activity, alpha)	9.09486	8.67742	9.36352	9.27356	8.88	9.32	473.14	638.5	0.74	1.35	0.0453354	0.0732		204470_at	CXCL1	chemokine (C-X-C motif) ligand 1 (melanoma growth stimulating activity, alpha)	9.17391	8.81711	9.44138	9.38269	8.99	9.41	510.41	681.25	0.75	1.33	0.0235112	0.0302		204470_at	CXCL1	chemokine (C-X-C motif) ligand 1 (melanoma growth stimulating activity, alpha)	8.98936	9.08534	9.14645	10.1021	10.0137	10.1862	9.07	10.1	538.84	1098	0.49	2.04	< 1e-07	2.93e-07
215101_s_at	CXCL5	chemokine (C-X-C motif) ligand 5	7.96882	7.80859	5.66168	5.98426	7.89	5.82	236.99	56.61	4.19	0.24	8.4e-06	0.000284		215101_s_at	CXCL5	chemokine (C-X-C motif) ligand 5	9.03246	9.22733	5.76673	5.94262	9.13	5.85	560.24	57.87	9.68	0.1	< 1e-07	< 1e-07		215101_s_at	CXCL5	chemokine (C-X-C motif) ligand 5	9.19445	9.33783	8.83779	8.01647	8.03397	7.73948	9.12	7.93	557.7	243.87	2.29	0.44	2.7e-06	5.29e-06
206336_at	CXCL6	chemokine (C-X-C motif) ligand 6	7.43654	6.88009	7.9626	8.15614	7.15	8.06	142.85	266.75	0.54	1.87	0.0041768	0.0109		206336_at	CXCL6	chemokine (C-X-C motif) ligand 6	7.85619	7.83275	8.17254	8.41082	7.84	8.29	229.84	313.36	0.73	1.36	0.0097827	0.0134		206336_at	CXCL6	chemokine (C-X-C motif) ligand 6	7.67598	8.14785	7.81657	9.16303	9.24299	9.39743	7.88	9.27	235.59	616.44	0.38	2.62	3e-07	7.42e-07
211506_s_at	CXCL8	chemokine (C-X-C motif) ligand 8	8.42247	8.12198	7.50456	7.9501	8.27	7.72	309.16	211.91	1.46	0.69	0.0302247	0.0526		211506_s_at	CXCL8	chemokine (C-X-C motif) ligand 8	9.37564	9.5297	7.19172	7.50323	9.45	7.35	700.71	162.86	4.3	0.23	6e-07	1.39e-05		211506_s_at	CXCL8	chemokine (C-X-C motif) ligand 8	8.68313	8.8425	8.77816	8.51273	8.59788	8.85878	8.77	8.66	435.92	403.51	1.08	0.93	0.271044	0.301
217028_at	CXCR4	chemokine (C-X-C motif) receptor 4	6.12083	6.03656	5.62166	6.03302	6.08	5.82	67.59	56.78	1.19	0.84	0.19373	0.255		217028_at	CXCR4	chemokine (C-X-C motif) receptor 4	6.11769	5.70068	4.63126	4.86817	5.91	4.75	60.1	26.9	2.23	0.45	0.0001371	0.000304		217028_at	CXCR4	chemokine (C-X-C motif) receptor 4	5.92848	6.16786	6.11663	5.76731	5.78044	5.12475	6.07	5.55	67.23	47.09	1.43	0.7	0.0082023	0.0106
1554574_a_at	CYB5R3	cytochrome b5 reductase 3	7.44259	8.48194	6.52357	7.11027	7.95	6.81	249.39	112.74	2.21	0.45	0.0165653	0.0319		1554574_a_at	CYB5R3	cytochrome b5 reductase 3	7.73517	8.80212	7.91486	8.02314	8.25	7.97	308.4	250.56	1.23	0.81	0.339457	0.38		1554574_a_at	CYB5R3	cytochrome b5 reductase 3	8.41648	8.45819	8.22582	8.61215	8.25056	8.19164	8.37	8.35	330.12	326.62	1.01	0.99	0.894876	0.906
215785_s_at	CYFIP2	cytoplasmic FMR1 interacting protein 2	7.72305	8.20223	8.02026	8.32398	7.96	8.17	249.46	288.44	0.86	1.16	0.339901	0.411		215785_s_at	CYFIP2	cytoplasmic FMR1 interacting protein 2	8.02423	7.79974	8.88963	8.74561	7.91	8.82	240.85	451.2	0.53	1.87	0.0001657	0.000347		215785_s_at	CYFIP2	cytoplasmic FMR1 interacting protein 2	8.56713	8.59866	8.52117	9.5821	9.54691	9.76745	8.56	9.63	378.02	793.54	0.48	2.1	< 1e-07	2.93e-07
226632_at	CYGB	cytoglobin	7.2311	7.2311	7.3826	7.14595	7.23	7.26	150.24	153.73	0.98	1.02	0.824659	0.864		226632_at	CYGB	cytoglobin	6.69665	7.2094	8.48361	8.46897	6.95	8.48	123.9	356.14	0.35	2.87	2.58e-05	9.78e-05		226632_at	CYGB	cytoglobin	7.15531	7.48805	7.34048	9.01612	9.02731	9.15104	7.33	9.06	160.67	535.53	0.3	3.33	< 1e-07	< 1e-07
202437_s_at	CYP1B1	cytochrome P450, family 1, subfamily B, polypeptide 1	4.54107	4.33835	5.22752	5.1521	4.44	5.19	21.7	36.5	0.59	1.68	0.0014516	0.005		202437_s_at	CYP1B1	cytochrome P450, family 1, subfamily B, polypeptide 1	4.24359	4.23681	5.37508	5.77989	4.24	5.57	18.9	47.75	0.4	2.53	2.86e-05	0.000104		202437_s_at	CYP1B1	cytochrome P450, family 1, subfamily B, polypeptide 1	5.34976	5.74878	5.33502	7.1147	7.38444	7.31068	5.47	7.27	44.57	154.34	0.29	3.46	< 1e-07	< 1e-07
223385_at	CYP2S1	cytochrome P450, family 2, subfamily S, polypeptide 1	5.88374	5.59425	6.35346	6.00654	5.74	6.18	53.41	72.5	0.74	1.36	0.0465051	0.0747		223385_at	CYP2S1	cytochrome P450, family 2, subfamily S, polypeptide 1	4.54936	5.06733	6.25608	6.38207	4.8	6.32	28.02	79.84	0.35	2.85	3.19e-05	0.000107		223385_at	CYP2S1	cytochrome P450, family 2, subfamily S, polypeptide 1	5.55186	5.89466	5.49911	7.13269	7.19581	7.22681	5.65	7.18	50.16	145.52	0.34	2.9	< 1e-07	< 1e-07
211843_x_at	CYP3A7-CYP3A51P	CYP3A7-CYP3A51P readthrough	4.65789	4.44601	4.67444	4.20092	4.55	4.43	23.46	21.67	1.08	0.92	0.573836	0.634		211843_x_at	CYP3A7-CYP3A51P	CYP3A7-CYP3A51P readthrough	4.58757	4.51239	4.61828	5.07928	4.55	4.84	23.43	28.82	0.81	1.23	0.110708	0.132		211843_x_at	CYP3A7-CYP3A51P	CYP3A7-CYP3A51P readthrough	5.67072	5.8088	5.54067	6.78913	6.49039	6.95529	5.67	6.74	51.03	107.26	0.48	2.1	3.2e-06	6.16e-06
210452_x_at	CYP4F2	cytochrome P450, family 4, subfamily F, polypeptide 2	4.64987	4.88034	5.11443	4.86582	4.76	4.99	27.19	31.78	0.86	1.17	0.203218	0.266		210452_x_at	CYP4F2	cytochrome P450, family 4, subfamily F, polypeptide 2	4.85973	5.15972	5.88652	5.68136	5.01	5.78	32.22	55.1	0.58	1.71	0.000868	0.00144		210452_x_at	CYP4F2	cytochrome P450, family 4, subfamily F, polypeptide 2	5.70458	6.01355	5.87961	7.46484	7.46301	7.62824	5.86	7.52	58.32	183.38	0.32	3.14	< 1e-07	< 1e-07
206514_s_at	CYP4F2 /// CYP4F3	cytochrome P450, family 4, subfamily F, polypeptide 2 /// cytochrome P450, family 4, subfamily F, polypeptide 3	3.63721	4.06075	3.75931	3.74668	3.84	3.75	14.41	13.48	1.07	0.94	0.599732	0.659		206514_s_at	CYP4F2 /// CYP4F3	cytochrome P450, family 4, subfamily F, polypeptide 2 /// cytochrome P450, family 4, subfamily F, polypeptide 3	4.20175	4.54298	4.69004	4.61433	4.37	4.65	20.71	25.14	0.82	1.21	0.0937383	0.112		206514_s_at	CYP4F2 /// CYP4F3	cytochrome P450, family 4, subfamily F, polypeptide 2 /// cytochrome P450, family 4, subfamily F, polypeptide 3	5.04648	5.09778	4.87545	6.61455	6.72166	6.91496	5.01	6.75	32.15	107.66	0.3	3.35	< 1e-07	< 1e-07
206515_at	CYP4F3	cytochrome P450, family 4, subfamily F, polypeptide 3	3.856	3.72337	4.21635	4.73612	3.79	4.47	13.83	22.26	0.62	1.61	0.0115664	0.0242		206515_at	CYP4F3	cytochrome P450, family 4, subfamily F, polypeptide 3	3.9014	4.07033	5.24882	5.64337	3.98	5.44	15.84	43.6	0.36	2.75	1.83e-05	8.44e-05		206515_at	CYP4F3	cytochrome P450, family 4, subfamily F, polypeptide 3	4.29958	4.45718	4.30775	8.29693	8.282	8.63822	4.35	8.4	20.46	339.14	0.06	16.57	< 1e-07	< 1e-07
210764_s_at	CYR61	cysteine-rich, angiogenic inducer, 61	8.6514	8.02884	7.81059	7.77214	8.33	7.79	324.06	221.53	1.46	0.68	0.0412648	0.0679		210764_s_at	CYR61	cysteine-rich, angiogenic inducer, 61	9.69106	9.88098	8.64865	8.54324	9.79	8.6	882.85	386.93	2.28	0.44	1.77e-05	8.42e-05		210764_s_at	CYR61	cysteine-rich, angiogenic inducer, 61	9.46189	9.76964	9.76673	10.657	10.7137	10.721	9.67	10.7	812.42	1660.29	0.49	2.04	4e-07	9.54e-07
1555989_at	DAAM1	dishevelled associated activator of morphogenesis 1	6.96918	8.05004	6.7856	8.11477	7.49	7.42	182.23	174.88	1.04	0.96	0.907965	0.935		1555989_at	DAAM1	dishevelled associated activator of morphogenesis 1	7.32601	6.98705	8.27743	8.0965	7.15	8.19	142.67	291.42	0.49	2.04	0.0001532	0.000328		1555989_at	DAAM1	dishevelled associated activator of morphogenesis 1	7.84886	7.91493	8.06434	7.56109	7.71511	7.79335	7.94	7.69	246.03	206.48	1.19	0.84	0.0150295	0.019
205417_s_at	DAG1	dystroglycan 1 (dystrophin-associated glycoprotein 1)	10.1054	10.1092	11.0793	10.8352	10.11	10.96	1103.04	1988.23	0.55	1.8	0.0008378	0.00339		205417_s_at	DAG1	dystroglycan 1 (dystrophin-associated glycoprotein 1)	10.0963	9.84729	11.1926	11.059	9.97	11.13	1004.16	2234.61	0.45	2.23	3.37e-05	0.000108		205417_s_at	DAG1	dystroglycan 1 (dystrophin-associated glycoprotein 1)	10.646	10.5791	10.7167	11.8376	11.8292	11.9491	10.65	11.87	1603.81	3748.11	0.43	2.34	< 1e-07	< 1e-07
221851_at	DCAF15	DDB1 and CUL4 associated factor 15	6.56939	5.85646	5.49396	4.66331	6.2	5.06	74.18	33.79	2.2	0.46	0.0125198	0.0257		221851_at	DCAF15	DDB1 and CUL4 associated factor 15	5.34808	7.13214	5.59837	5.25366	6.18	5.42	75.59	42.99	1.76	0.57	0.123953	0.146		221851_at	DCAF15	DDB1 and CUL4 associated factor 15	5.95709	5.93212	5.75335	5.92214	6.0209	5.41403	5.88	5.78	58.93	55.17	1.07	0.94	0.511877	0.544
224522_s_at	DCAKD	dephospho-CoA kinase domain containing	6.48732	6.88679	6.78979	7.20269	6.68	6.99	103.04	127.67	0.81	1.24	0.178595	0.239		224522_s_at	DCAKD	dephospho-CoA kinase domain containing	6.28608	6.38591	7.68151	7.64628	6.34	7.66	80.78	202.8	0.4	2.51	4.6e-06	4.05e-05		224522_s_at	DCAKD	dephospho-CoA kinase domain containing	7.4874	7.37831	7.54682	8.77107	8.84421	8.53891	7.47	8.72	177.4	421.11	0.42	2.37	< 1e-07	2.93e-07
201082_s_at	DCTN1	dynactin 1	8.01009	8.24586	7.34126	6.74099	8.13	7.03	279.75	131.7	2.12	0.47	0.002157	0.00676		201082_s_at	DCTN1	dynactin 1	7.38384	8.50545	7.58082	7.80564	7.92	7.69	246.36	206.96	1.19	0.84	0.443005	0.481		201082_s_at	DCTN1	dynactin 1	7.94914	8.05736	8.03507	7.84969	7.60231	7.6608	8.01	7.7	258.47	208.55	1.24	0.81	0.0034618	0.00462
242428_at	DCUN1D1	Defective In Cullin Neddylation 1 Domain Containing 1	4.5884	4.61517	5.75844	5.65224	4.6	5.71	24.28	52.18	0.47	2.15	0.000106	0.00111		242428_at	DCUN1D1	Defective In Cullin Neddylation 1 Domain Containing 1	5.25833	4.43505	4.56078	5.08579	4.83	4.82	28.77	28.31	1.02	0.98	0.933731	0.942		242428_at	DCUN1D1	Defective In Cullin Neddylation 1 Domain Containing 1	6.12471	5.89071	6.1152	6.14308	6.08678	5.91196	6.04	6.05	65.96	66.13	1	1	0.968052	0.97
228281_at	DDIAS	DNA damage-induced apoptosis suppressor	8.49971	7.86308	7.79176	7.70124	8.18	7.75	290.3	214.75	1.35	0.74	0.0922808	0.134		228281_at	DDIAS	DNA damage-induced apoptosis suppressor	8.53868	8.37612	7.02219	7.13129	8.46	7.08	351.51	134.99	2.6	0.38	5.3e-06	4.32e-05		228281_at	DDIAS	DNA damage-induced apoptosis suppressor	8.84315	8.93987	8.77907	8.08436	8.12045	7.63816	8.85	7.94	462.73	246.88	1.87	0.53	1.78e-05	3.03e-05
202887_s_at	DDIT4	DNA damage inducible transcript 4	8.49956	9.00765	9.52226	9.98681	8.75	9.75	431.62	863.79	0.5	2	0.0041239	0.0108		202887_s_at	DDIT4	DNA damage inducible transcript 4	9.04734	8.66775	9.72553	10.0769	8.86	9.9	463.86	956.24	0.49	2.06	0.0003648	0.000663		202887_s_at	DDIT4	DNA damage inducible transcript 4	10.2408	9.97831	10.2253	10.6969	10.822	11.091	10.15	10.87	1134.74	1871.55	0.61	1.65	6.2e-05	9.85e-05
210749_x_at	DDR1	discoidin domain receptor tyrosine kinase 1	8.3623	8.42986	8.69161	8.52845	8.4	8.61	336.88	390.73	0.86	1.16	0.165758	0.223		210749_x_at	DDR1	discoidin domain receptor tyrosine kinase 1	8.0434	8.44986	9.23376	9.31349	8.24	9.27	303.73	618.93	0.49	2.04	0.0001945	0.000397		210749_x_at	DDR1	discoidin domain receptor tyrosine kinase 1	8.80855	8.69237	8.7047	10.4416	10.4012	10.415	8.74	10.42	426.15	1369.35	0.31	3.21	< 1e-07	< 1e-07
226980_at	DEPDC1B	DEP domain containing 1B	9.91206	9.65601	9.23348	9.26071	9.78	9.25	881.63	607.65	1.45	0.69	0.0092919	0.0202		226980_at	DEPDC1B	DEP domain containing 1B	9.95815	9.63902	8.50529	8.73274	9.8	8.62	890.57	393.17	2.27	0.44	6.34e-05	0.000168		226980_at	DEPDC1B	DEP domain containing 1B	10.7567	10.9117	10.7122	9.96503	10.1086	9.56595	10.79	9.88	1774.91	942.17	1.88	0.53	2.54e-05	4.25e-05
203695_s_at	DFNA5	deafness, autosomal dominant 5	7.58702	7.79951	9.74351	9.76877	7.69	9.76	206.97	864.75	0.24	4.18	3.5e-06	0.000192		203695_s_at	DFNA5	deafness, autosomal dominant 5	7.87363	7.63786	9.53764	9.70692	7.75	9.62	216.13	788.13	0.27	3.65	1e-06	1.76e-05		203695_s_at	DFNA5	deafness, autosomal dominant 5	7.96071	8.13272	8.08804	9.60731	9.68955	9.76267	8.06	9.69	266.96	824.01	0.32	3.09	< 1e-07	< 1e-07
210802_s_at	DIMT1	DIM1 dimethyladenosine transferase 1 homolog	9.34592	8.56305	8.6231	8.53641	8.95	8.58	496.1	382.62	1.3	0.77	0.187248	0.248		210802_s_at	DIMT1	DIM1 dimethyladenosine transferase 1 homolog	9.27108	9.44389	8.22779	8.18448	9.36	8.21	655.97	295.32	2.22	0.45	1.81e-05	8.44e-05		210802_s_at	DIMT1	DIM1 dimethyladenosine transferase 1 homolog	9.74421	9.87152	9.85059	9.20315	9.26066	9.15104	9.82	9.2	905.21	590.16	1.53	0.65	5.2e-06	9.8e-06
230229_at	DLG1	discs, large homolog 1 (Drosophila)	6.15136	5.40474	6.84394	7.61534	5.77	7.22	54.87	150.09	0.37	2.74	0.0035989	0.00971		230229_at	DLG1	discs, large homolog 1 (Drosophila)	6.89939	5.51631	6.09287	5.70541	6.17	5.9	73.92	59.68	1.24	0.81	0.441062	0.48		230229_at	DLG1	discs, large homolog 1 (Drosophila)	7.70985	6.98995	7.66957	7.71136	7.60546	7.87634	7.45	7.73	175.64	212.46	0.83	1.21	0.131297	0.153
238432_at	DLGAP1-AS1	DLGAP1 antisense RNA 1	6.58242	6.6177	6.90067	6.91255	6.6	6.91	97.01	119.98	0.81	1.24	0.0510838	0.0814		238432_at	DLGAP1-AS1	DLGAP1 antisense RNA 1	6.17363	6.37831	7.36355	7.36452	6.28	7.36	77.49	164.74	0.47	2.13	3.15e-05	0.000107		238432_at	DLGAP1-AS1	DLGAP1 antisense RNA 1	7.62121	7.59054	7.57761	8.32143	8.32129	8.7737	7.6	8.47	193.54	355.12	0.54	1.83	1.58e-05	2.72e-05
208216_at	DLX4	distal-less homeobox 4	5.68864	6.4594	5.90307	6.10286	6.06	6	67.37	64.13	1.05	0.95	0.79009	0.837		208216_at	DLX4	distal-less homeobox 4	5.33382	6.09061	6.69471	6.84376	5.7	6.77	52.43	109.08	0.48	2.08	0.001707	0.00261		208216_at	DLX4	distal-less homeobox 4	6.88405	6.75563	6.87136	7.4472	7.35277	7.48032	6.84	7.43	114.33	172.06	0.66	1.5	9.5e-06	1.71e-05
227166_at	DNAJC18	DnaJ (Hsp40) homolog, subfamily C, member 18	5.44221	5.56966	5.88556	5.86544	5.51	5.88	45.44	58.71	0.77	1.29	0.0295373	0.0517		227166_at	DNAJC18	DnaJ (Hsp40) homolog, subfamily C, member 18	4.88412	5.19444	5.9145	5.25952	5.04	5.58	32.88	48.07	0.68	1.46	0.0361312	0.0451		227166_at	DNAJC18	DnaJ (Hsp40) homolog, subfamily C, member 18	6.18561	6.21081	6.48177	7.30412	7.70169	7.58289	6.29	7.53	78.4	184.77	0.42	2.36	7e-07	1.53e-06
231957_s_at	DPP9	dipeptidyl-peptidase 9	5.38155	5.76903	4.45867	4.77502	5.57	4.61	47.68	24.54	1.94	0.51	0.001861	0.00605		231957_s_at	DPP9	dipeptidyl-peptidase 9	5.61772	6.42213	4.85492	5.13477	6.01	4.99	64.89	31.89	2.04	0.49	0.0031492	0.00463		231957_s_at	DPP9	dipeptidyl-peptidase 9	6.20586	6.35943	6.29748	6.2802	6.19235	6.1675	6.29	6.21	78.12	74.2	1.05	0.95	0.331594	0.363
204646_at	DPYD	dihydropyrimidine dehydrogenase	5.94981	6.58243	6.24057	6.66437	6.26	6.45	76.96	87.58	0.88	1.14	0.478448	0.551		204646_at	DPYD	dihydropyrimidine dehydrogenase	6.20615	5.30288	6.10655	6.09988	5.74	6.1	53.99	68.75	0.79	1.27	0.211104	0.245		204646_at	DPYD	dihydropyrimidine dehydrogenase	8.09015	8.24638	8.21276	7.05537	7.25107	7.12075	8.18	7.14	290.64	141.28	2.06	0.49	1e-07	2.93e-07
204455_at	DST	dystonin	8.97466	8.37777	10.7835	10.6195	8.67	10.7	409.07	1665.2	0.25	4.07	5.28e-05	0.000801		204455_at	DST	dystonin	9.32038	9.33086	10.3079	10.4384	9.33	10.37	641.64	1326.26	0.48	2.07	2.89e-05	0.000104		204455_at	DST	dystonin	8.88054	8.99293	8.93046	9.96809	9.93174	10.0761	8.93	9.99	489.32	1018.33	0.48	2.08	< 1e-07	< 1e-07
212611_at	DTX4	deltex 4, E3 ubiquitin ligase	7.57908	7.11413	9.54089	8.85767	7.34	9.19	162.76	587.84	0.28	3.61	0.0003013	0.00177		212611_at	DTX4	deltex 4, E3 ubiquitin ligase	7.58293	7.57369	9.4821	9.59608	7.58	9.54	191.12	743.97	0.26	3.89	2e-07	7.65e-06		212611_at	DTX4	deltex 4, E3 ubiquitin ligase	8.57922	8.54208	8.71571	10.2486	10.2425	10.2917	8.61	10.26	391.36	1227	0.32	3.14	< 1e-07	< 1e-07
205777_at	DUSP9	dual specificity phosphatase 9	9.74617	9.7485	10.7272	9.97967	9.75	10.35	859.49	1308.24	0.66	1.52	0.0451172	0.073		205777_at	DUSP9	dual specificity phosphatase 9	9.26318	9.65824	10.5192	10.5339	9.46	10.53	704.62	1475.08	0.48	2.09	0.0001317	0.000294		205777_at	DUSP9	dual specificity phosphatase 9	9.97071	10.0451	10.1399	10.853	10.7429	10.7556	10.05	10.78	1061.51	1763.05	0.6	1.66	1.6e-06	3.27e-06
234992_x_at	ECT2	epithelial cell transforming 2	7.10204	7.29495	6.50036	6.91636	7.2	6.71	146.88	104.57	1.4	0.71	0.0326306	0.0556		234992_x_at	ECT2	epithelial cell transforming 2	8.03959	8.14567	6.72684	6.4686	8.09	6.6	272.98	96.85	2.82	0.35	5e-06	4.19e-05		234992_x_at	ECT2	epithelial cell transforming 2	8.95364	9.13582	8.81626	8.56247	8.48268	8.08229	8.97	8.37	500.97	332.18	1.51	0.66	0.0008479	0.00119
220048_at	EDAR	ectodysplasin A receptor	5.8532	6.10014	6.0121	5.77677	5.98	5.89	62.97	59.48	1.06	0.94	0.622825	0.681		220048_at	EDAR	ectodysplasin A receptor	5.41954	5.4612	6.54659	6.08299	5.44	6.31	43.42	79.61	0.55	1.83	0.0007982	0.00134		220048_at	EDAR	ectodysplasin A receptor	6.65892	6.84788	6.6814	7.8768	7.87889	7.84996	6.73	7.87	106.11	233.71	0.45	2.2	< 1e-07	< 1e-07
225275_at	EDIL3	EGF-like repeats and discoidin I-like domains 3	4.6227	4.47713	4.94619	4.94447	4.55	4.95	23.42	30.81	0.76	1.32	0.0235734	0.0433		225275_at	EDIL3	EGF-like repeats and discoidin I-like domains 3	4.18842	4.53015	5.56736	5.19043	4.36	5.38	20.52	41.61	0.49	2.03	0.0004006	0.000722		225275_at	EDIL3	EGF-like repeats and discoidin I-like domains 3	5.92963	5.80155	5.83966	7.19464	7.30544	7.85211	5.86	7.45	57.96	174.94	0.33	3.02	6e-07	1.33e-06
204540_at	EEF1A2	eukaryotic translation elongation factor 1 alpha 2	10.2788	10.0193	9.31693	8.80369	10.15	9.06	1135.45	533.86	2.13	0.47	0.0014493	0.005		204540_at	EEF1A2	eukaryotic translation elongation factor 1 alpha 2	9.08516	10.5996	9.78071	9.77448	9.81	9.78	918.02	877.71	1.05	0.96	0.875198	0.897		204540_at	EEF1A2	eukaryotic translation elongation factor 1 alpha 2	9.57744	9.62266	9.63291	9.68651	9.39752	9.46316	9.61	9.51	781.99	732.02	1.07	0.94	0.286899	0.317
201843_s_at	EFEMP1	EGF containing fibulin-like extracellular matrix protein 1	5.64081	5.67981	6.39965	6.84401	5.66	6.62	50.57	98.48	0.51	1.95	0.0013341	0.00474		201843_s_at	EFEMP1	EGF containing fibulin-like extracellular matrix protein 1	5.91472	5.84017	7.2198	7.32928	5.88	7.27	58.79	154.83	0.38	2.63	3.5e-06	3.54e-05		201843_s_at	EFEMP1	EGF containing fibulin-like extracellular matrix protein 1	5.82562	6.17169	5.95395	8.10595	8.1808	8.10682	5.98	8.13	63.28	280.37	0.23	4.43	< 1e-07	< 1e-07
219833_s_at	EFHC1	EF-hand domain (C-terminal) containing 1	6.4499	6.34055	7.40498	7.43147	6.39	7.42	84.17	171.04	0.49	2.03	0.0001676	0.00145		219833_s_at	EFHC1	EF-hand domain (C-terminal) containing 1	6.91496	6.80967	7.4272	7.2379	6.86	7.33	116.35	161.18	0.72	1.39	0.0068697	0.00963		219833_s_at	EFHC1	EF-hand domain (C-terminal) containing 1	7.98382	7.89631	8.08284	8.97891	9.0423	9.00704	7.99	9.01	253.82	515.35	0.49	2.03	< 1e-07	2.93e-07
201693_s_at	EGR1	early growth response 1	6.17103	7.29727	5.19168	6.27994	6.71	5.71	106.46	53.29	2	0.5	0.0675235	0.103		201693_s_at	EGR1	early growth response 1	8.23043	8.27354	6.57075	7.01517	8.25	6.79	304.86	110.89	2.75	0.36	2.1e-05	8.8e-05		201693_s_at	EGR1	early growth response 1	9.93831	9.79957	9.74664	9.85023	9.8184	9.95356	9.83	9.87	909.02	938.4	0.97	1.03	0.566502	0.598
1555996_s_at	EIF4A2	eukaryotic translation initiation factor 4A2	3.95921	4.08195	4.31768	5.39469	4.02	4.83	16.23	28.96	0.56	1.78	0.0410472	0.0676		1555996_s_at	EIF4A2	eukaryotic translation initiation factor 4A2	5.49296	4.86659	4.22858	3.80355	5.17	4.01	36.25	16.18	2.24	0.45	0.0008709	0.00144		1555996_s_at	EIF4A2	eukaryotic translation initiation factor 4A2	6.34985	6.35198	6.44012	6.41749	6.27754	5.57255	6.38	6.08	83.32	68.08	1.22	0.82	0.130214	0.152
229581_at	ELFN1	extracellular leucine-rich repeat and fibronectin type III domain containing 1	6.26993	6.28863	6.54866	7.10059	6.28	6.82	77.67	113.35	0.69	1.46	0.0320077	0.055		229581_at	ELFN1	extracellular leucine-rich repeat and fibronectin type III domain containing 1	5.81369	5.49777	6.80484	6.84769	5.65	6.83	50.41	113.48	0.44	2.25	3.92e-05	0.000119		229581_at	ELFN1	extracellular leucine-rich repeat and fibronectin type III domain containing 1	6.40545	7.05192	7.19512	7.72315	7.83652	8.0032	6.88	7.85	118.12	231.41	0.51	1.96	0.0002122	0.000317
238761_at	ELK4	ELK4, ETS-domain protein (SRF accessory protein 1)	5.33829	5.88077	7.17195	6.2202	5.6	6.68	48.82	103.69	0.47	2.12	0.0151393	0.0298		238761_at	ELK4	ELK4, ETS-domain protein (SRF accessory protein 1)	5.24569	5.0727	5.03104	5.47767	5.16	5.25	35.73	38.17	0.94	1.07	0.587821	0.624		238761_at	ELK4	ELK4, ETS-domain protein (SRF accessory protein 1)	6.90899	7.14159	6.92006	7.18004	7.06438	7.1328	6.99	7.13	127.13	139.66	0.91	1.1	0.12989	0.152
220029_at	ELOVL2	ELOVL fatty acid elongase 2	7.35018	7.46841	6.8115	7.06921	7.41	6.94	169.99	122.82	1.38	0.72	0.0187207	0.0356		220029_at	ELOVL2	ELOVL fatty acid elongase 2	7.60096	7.73365	6.50355	6.78081	7.67	6.64	203.28	99.88	2.04	0.49	9.23e-05	0.000222		220029_at	ELOVL2	ELOVL fatty acid elongase 2	8.04073	8.36192	8.2162	7.63294	7.76458	7.33516	8.21	7.58	295.35	191.02	1.55	0.65	0.000307	0.000449
226789_at	EMB	embigin	6.91448	6.50362	7.31547	7.05453	6.71	7.18	104.62	145.51	0.72	1.39	0.04066	0.0671		226789_at	EMB	embigin	6.7935	6.63418	7.59869	7.44415	6.71	7.52	104.97	183.73	0.57	1.75	0.0002751	0.000531		226789_at	EMB	embigin	7.5981	7.53882	7.76518	8.93474	8.9131	9.07957	7.63	8.98	198.64	503.48	0.39	2.53	< 1e-07	< 1e-07
229656_s_at	EML6	echinoderm microtubule associated protein like 6	4.06284	4.05401	6.0657	5.99602	4.06	6.03	16.66	65.38	0.25	3.92	2.7e-06	0.00017		229656_s_at	EML6	echinoderm microtubule associated protein like 6	4.30023	3.94093	5.75388	5.83097	4.12	5.79	17.39	55.42	0.31	3.19	4.2e-06	3.89e-05		229656_s_at	EML6	echinoderm microtubule associated protein like 6	5.85067	5.34667	5.549	6.90877	6.87203	6.88334	5.58	6.89	47.91	118.44	0.4	2.47	3e-07	7.42e-07
1557996_at	ENSG00000228434	---	6.15672	6.17231	6.58178	7.76821	6.16	7.15	71.73	144.51	0.5	2.01	0.0269998	0.0483		1557996_at	ENSG00000228434	---	7.14932	6.47553	6.86116	6.69636	6.8	6.78	112.39	109.8	1.02	0.98	0.877039	0.897		1557996_at	ENSG00000228434	---	8.07266	7.76334	8.37354	8.36346	7.97209	8.47435	8.07	8.27	268.7	308.68	0.87	1.15	0.237548	0.267
231199_at	ENSG00000239280	---	4.42303	4.21858	4.73138	5.95884	4.32	5.31	19.98	40.65	0.49	2.03	0.0300832	0.0525		231199_at	ENSG00000239280	---	5.61772	4.88364	5.27232	5.2136	5.24	5.24	38.07	37.87	1.01	0.99	0.972834	0.975		231199_at	ENSG00000239280	---	7.06926	6.71962	7.10262	7.09994	6.65217	6.80376	6.96	6.85	124.83	115.52	1.08	0.93	0.407679	0.44
233413_at	ENSG00000251095	---	4.45768	4.07968	7.53502	7.94168	4.26	7.74	19.28	213.54	0.09	11.08	1.2e-06	0.000117		233413_at	ENSG00000251095	---	5.73534	5.30433	7.3744	7.80399	5.52	7.59	45.88	192.56	0.24	4.2	5.7e-06	4.52e-05		233413_at	ENSG00000251095	---	6.35236	6.20661	6.30077	9.55757	9.42329	9.69872	6.29	9.56	78.06	754.75	0.1	9.67	< 1e-07	< 1e-07
1558605_at	ENSG00000258768	---	6.11628	6.23733	7.15948	8.3085	6.18	7.71	72.34	212.89	0.34	2.94	0.0034668	0.0095		1558605_at	ENSG00000258768	---	7.49897	6.83354	6.83724	7.02371	7.16	6.93	143.63	121.98	1.18	0.85	0.294754	0.335		1558605_at	ENSG00000258768	---	8.10655	7.88839	8.34657	7.71248	7.5619	7.79546	8.11	7.69	277.02	206.49	1.34	0.75	0.0036994	0.00493
243729_at	ENSG00000260711	---	6.40078	6.05678	6.6546	6.67156	6.23	6.66	75	101.34	0.74	1.35	0.032384	0.0553		243729_at	ENSG00000260711	---	6.7277	6.26442	5.03142	5.71356	6.49	5.36	90.26	41.43	2.18	0.46	0.0015953	0.00245		243729_at	ENSG00000260711	---	7.24946	7.25127	7.27946	6.7872	6.77159	6.69987	7.26	6.75	153.28	107.85	1.42	0.7	1.57e-05	2.71e-05
227306_at	ENSG00000260912	---	4.7393	4.65762	5.13206	5.39023	4.7	5.26	25.96	38.35	0.68	1.48	0.0079291	0.0181		227306_at	ENSG00000260912	---	4.29151	4.07843	4.55354	4.95378	4.18	4.75	18.19	26.98	0.67	1.48	0.0086542	0.0119		227306_at	ENSG00000260912	---	5.46964	5.80865	5.74577	7.32761	7.13126	7.1272	5.67	7.19	51.08	146.56	0.35	2.87	< 1e-07	< 1e-07
203499_at	EPHA2	EPH receptor A2	9.37685	9.16617	10.3555	9.91953	9.27	10.14	618.02	1126.42	0.55	1.82	0.0028842	0.00838		203499_at	EPHA2	EPH receptor A2	9.4929	9.65557	10.0029	10.134	9.57	10.07	762.31	1073.75	0.71	1.41	0.0051065	0.00724		203499_at	EPHA2	EPH receptor A2	9.55536	9.53286	9.52635	10.6416	10.6463	10.8751	9.54	10.72	743.5	1687.89	0.44	2.27	< 1e-07	< 1e-07
202017_at	EPHX1	epoxide hydrolase 1, microsomal (xenobiotic)	10.0037	9.76776	9.86261	7.892	9.89	8.82	946.01	470.26	2.01	0.5	0.122645	0.171		202017_at	EPHX1	epoxide hydrolase 1, microsomal (xenobiotic)	8.4952	10.3125	10.1771	10.6297	9.36	10.4	677.4	1354.36	0.5	2	0.0744796	0.0904		202017_at	EPHX1	epoxide hydrolase 1, microsomal (xenobiotic)	8.81137	9.07827	9.01782	10.6012	10.2774	10.3166	8.97	10.4	501.17	1349.67	0.37	2.69	< 1e-07	2.93e-07
223895_s_at	EPN3	epsin 3	4.90023	4.75055	5.07548	5.21202	4.82	5.14	28.35	35.35	0.8	1.25	0.0598974	0.0935		223895_s_at	EPN3	epsin 3	4.47158	4.23681	5.58594	5.61652	4.35	5.6	20.45	48.54	0.42	2.37	1.42e-05	7.48e-05		223895_s_at	EPN3	epsin 3	5.16232	5.13624	4.94178	6.7561	6.45501	6.33081	5.08	6.51	33.83	91.39	0.37	2.7	1e-07	2.93e-07
232164_s_at	EPPK1	epiplakin 1	7.70246	7.2639	9.02304	8.76467	7.48	8.89	178.92	475.68	0.38	2.66	0.0002262	0.00154		232164_s_at	EPPK1	epiplakin 1	8.01868	8.01589	8.11679	8.52096	8.02	8.32	259.09	319.32	0.81	1.23	0.0889838	0.107		232164_s_at	EPPK1	epiplakin 1	8.31295	8.31792	8.56436	8.68933	8.68061	8.93907	8.4	8.77	337.42	436.45	0.77	1.29	0.0034514	0.00461
209788_s_at	ERAP1	endoplasmic reticulum aminopeptidase 1	6.78237	7.60574	6.63428	8.16915	7.18	7.36	146.43	169.1	0.87	1.15	0.692523	0.745		209788_s_at	ERAP1	endoplasmic reticulum aminopeptidase 1	7.63188	7.22856	8.77801	8.68147	7.43	8.73	172.47	424.54	0.41	2.46	3.79e-05	0.000117		209788_s_at	ERAP1	endoplasmic reticulum aminopeptidase 1	8.49315	8.61441	8.43744	9.39151	9.51195	9.48757	8.51	9.46	365.82	706.07	0.52	1.93	2e-07	5.43e-07
233979_s_at	ESPN	espin	7.29582	7.71779	6.60105	5.62238	7.5	6.09	181.88	69.15	2.63	0.38	0.0042571	0.011		233979_s_at	ESPN	espin	6.37749	8.17559	7.14284	7.23887	7.22	7.19	155.04	146.1	1.06	0.94	0.859565	0.883		233979_s_at	ESPN	espin	7.33093	7.40382	7.43682	7.25398	6.97982	6.92832	7.39	7.05	167.79	132.89	1.26	0.79	0.0043016	0.00568
207981_s_at	ESRRG	estrogen-related receptor gamma	6.48025	6.99829	6.38271	6.62999	6.73	6.51	106.84	90.91	1.18	0.85	0.295796	0.367		207981_s_at	ESRRG	estrogen-related receptor gamma	7.04273	5.95003	5.04855	5.9301	6.47	5.47	90.28	44.92	2.01	0.5	0.0274104	0.0348		207981_s_at	ESRRG	estrogen-related receptor gamma	8.33977	8.23425	8.24665	7.03829	7.09202	6.69744	8.27	6.94	309.45	123.01	2.52	0.4	1e-07	2.93e-07
224698_at	ESYT2	extended synaptotagmin-like protein 2	8.37176	8.54183	9.62211	9.69448	8.46	9.66	351.36	808.05	0.43	2.3	8.47e-05	0.00101		224698_at	ESYT2	extended synaptotagmin-like protein 2	8.76706	8.58925	9.56961	10.0114	8.68	9.79	409.62	885.59	0.46	2.16	0.0001776	0.000367		224698_at	ESYT2	extended synaptotagmin-like protein 2	9.20644	9.37044	9.41728	10.4341	10.4822	10.5285	9.33	10.48	644.21	1429.8	0.45	2.22	< 1e-07	< 1e-07
224453_s_at	ETNK1	ethanolamine kinase 1	6.36631	6.33719	6.40347	6.41786	6.35	6.41	81.67	85.08	0.96	1.04	0.660619	0.718		224453_s_at	ETNK1	ethanolamine kinase 1	7.25376	7.06238	6.05311	6.17921	7.16	6.12	142.82	69.37	2.06	0.49	4.96e-05	0.00014		224453_s_at	ETNK1	ethanolamine kinase 1	8.10682	8.3384	8.29904	8.31091	8.40989	8.27345	8.25	8.33	304.03	322.11	0.94	1.06	0.333199	0.364
221008_s_at	ETNPPL	ethanolamine-phosphate phospho-lyase	5.0696	5.47645	5.09432	5.35063	5.27	5.22	38.67	37.34	1.04	0.97	0.793389	0.837		221008_s_at	ETNPPL	ethanolamine-phosphate phospho-lyase	4.88397	4.33609	4.56774	4.39691	4.6	4.48	24.42	22.35	1.09	0.92	0.512767	0.55		221008_s_at	ETNPPL	ethanolamine-phosphate phospho-lyase	6.43693	6.43326	6.51098	5.36098	5.08065	4.99984	6.46	5.14	88.06	35.44	2.48	0.4	< 1e-07	2.93e-07
221911_at	ETV1	ets variant 1	8.21699	8.45481	7.95057	8.12517	8.34	8.04	323.11	262.81	1.23	0.81	0.094185	0.137		221911_at	ETV1	ets variant 1	8.67587	8.13741	7.6111	7.46076	8.4	7.54	339.35	185.58	1.83	0.55	0.0015167	0.00235		221911_at	ETV1	ets variant 1	9.55188	9.56449	9.42634	8.35132	8.27496	8.21798	9.51	8.28	731.26	311.14	2.35	0.43	< 1e-07	< 1e-07
235056_at	ETV6	ets variant 6	4.62324	4.83108	5.70356	5.95104	4.73	5.83	26.49	56.78	0.47	2.14	0.0003002	0.00177		235056_at	ETV6	ets variant 6	4.17559	4.13905	5.39161	5.58872	4.16	5.49	17.84	44.95	0.4	2.52	7e-06	4.93e-05		235056_at	ETV6	ets variant 6	5.39992	5.53262	5.47442	6.86975	7.13871	6.9815	5.47	7	44.29	127.7	0.35	2.88	< 1e-07	< 1e-07
204603_at	EXO1	exonuclease 1	8.50723	8.1888	7.95098	7.90523	8.35	7.93	325.84	243.56	1.34	0.75	0.0336373	0.0565		204603_at	EXO1	exonuclease 1	8.51369	8.57583	7.40189	7.51095	8.54	7.46	373.45	175.63	2.13	0.47	2.15e-05	8.8e-05		204603_at	EXO1	exonuclease 1	8.8218	9.07193	8.97482	8.21991	8.29379	7.92503	8.96	8.14	496.68	283.31	1.75	0.57	1.55e-05	2.69e-05
233924_s_at	EXOC6	exocyst complex component 6	6.68058	6.40941	6.58258	6.28437	6.54	6.43	93.38	86.43	1.08	0.93	0.5348	0.603		233924_s_at	EXOC6	exocyst complex component 6	7.55948	7.16141	6.32338	6.33265	7.36	6.33	164.33	80.34	2.05	0.49	0.0001672	0.000349		233924_s_at	EXOC6	exocyst complex component 6	8.49852	8.60144	8.56755	8.08489	8.24852	7.85721	8.56	8.06	376.33	267.53	1.41	0.71	0.0004737	0.000683
225900_at	EXOC6B	exocyst complex component 6B	6.91426	6.98414	8.40831	8.05178	6.95	8.23	123.57	300.26	0.41	2.43	0.0001578	0.0014		225900_at	EXOC6B	exocyst complex component 6B	7.04583	7.0027	8.32504	8.24358	7.02	8.28	130.17	311.76	0.42	2.4	6.5e-06	4.69e-05		225900_at	EXOC6B	exocyst complex component 6B	8.14392	8.21799	8.24047	9.1094	9.10202	9.30315	8.2	9.17	294.23	576.64	0.51	1.96	2e-07	5.43e-07
205892_s_at	FABP1	fatty acid binding protein 1, liver	4.41089	5.00602	4.6765	4.59706	4.7	4.64	26.14	24.88	1.05	0.95	0.744351	0.796		205892_s_at	FABP1	fatty acid binding protein 1, liver	4.95127	4.27562	3.9145	4.24629	4.6	4.08	24.48	16.92	1.45	0.69	0.0444036	0.0549		205892_s_at	FABP1	fatty acid binding protein 1, liver	6.13047	6.45107	6.00902	4.60618	5.267	4.56558	6.19	4.8	73.36	28.11	2.61	0.38	1.3e-05	2.27e-05
216080_s_at	FADS3	fatty acid desaturase 3	7.23902	6.94219	8.3388	7.87265	7.09	8.1	136.3	275.46	0.49	2.02	0.0018529	0.00605		216080_s_at	FADS3	fatty acid desaturase 3	7.01883	7.33311	8.33132	8.35791	7.17	8.34	144.6	325.07	0.44	2.25	3.87e-05	0.000119		216080_s_at	FADS3	fatty acid desaturase 3	7.97059	7.79893	8.01633	9.45746	9.46981	9.61132	7.93	9.51	243.64	730.56	0.33	3	< 1e-07	< 1e-07
226431_at	FAM117B	family with sequence similarity 117, member B	7.98483	7.67193	8.82049	9.01603	7.83	8.92	227.29	483.8	0.47	2.13	0.0004175	0.00216		226431_at	FAM117B	family with sequence similarity 117, member B	8.42666	7.97946	9.33513	9.10858	8.2	9.22	294.69	597.11	0.49	2.03	0.0003822	0.000693		226431_at	FAM117B	family with sequence similarity 117, member B	9.44605	9.45655	9.40144	10.2947	10.3617	10.4644	9.43	10.37	692.03	1326.67	0.52	1.92	1e-07	2.93e-07
235850_at	FAM162A	family with sequence similarity 162, member A	4.48553	4.04881	4.83403	4.95914	4.26	4.9	19.26	29.79	0.65	1.55	0.011446	0.024		235850_at	FAM162A	family with sequence similarity 162, member A	4.63068	4.4993	4.77342	5.30709	4.56	5.03	23.67	32.91	0.72	1.39	0.0312196	0.0392		235850_at	FAM162A	family with sequence similarity 162, member A	5.01157	5.49399	5.28683	6.24609	6.36102	6.30024	5.26	6.3	38.43	78.93	0.49	2.05	2.5e-06	4.99e-06
228875_at	FAM162B	family with sequence similarity 162, member B	5.61281	5.98995	5.99923	5.89231	5.8	5.95	55.77	61.64	0.9	1.11	0.421167	0.496		228875_at	FAM162B	family with sequence similarity 162, member B	5.83092	5.73411	5.18973	5.31733	5.78	5.25	55.04	38.15	1.44	0.69	0.0028705	0.00425		228875_at	FAM162B	family with sequence similarity 162, member B	7.08553	7.12245	7.08223	6.08628	6.00802	5.85145	7.1	5.98	136.88	63.2	2.17	0.46	< 1e-07	< 1e-07
224690_at	FAM210B	family with sequence similarity 210, member B	9.97124	10.3045	11.048	10.8217	10.14	10.93	1126.67	1957.58	0.58	1.74	0.0028024	0.00819		224690_at	FAM210B	family with sequence similarity 210, member B	9.8712	10.0654	11.2424	11.1753	9.97	11.21	1001.73	2367.06	0.42	2.36	1.22e-05	6.92e-05		224690_at	FAM210B	family with sequence similarity 210, member B	10.5522	10.5482	10.585	11.7723	11.7847	11.9705	10.56	11.84	1511.53	3672.4	0.41	2.43	< 1e-07	< 1e-07
229507_at	FAM212A	family with sequence similarity 212, member A	6.24615	5.57066	7.15665	6.86776	5.9	7.01	60.06	129.09	0.47	2.15	0.0031747	0.00896		229507_at	FAM212A	family with sequence similarity 212, member A	5.59768	5.52877	6.08647	6.525	5.56	6.3	47.28	79.11	0.6	1.67	0.0018851	0.00286		229507_at	FAM212A	family with sequence similarity 212, member A	6.7433	6.49718	6.40091	7.02516	6.8232	6.98187	6.55	6.94	93.52	123.08	0.76	1.32	0.0023001	0.00312
233338_at	FAM230B /// LOC100996415 /// LOC105369215 /// LOC105372856 /// LOC105379519 /// LOC105379550 /// LOC729461	family with sequence similarity 230, member B (non-protein coding) /// putative uncharacterized protein LOC388882 /// putative uncharacterized protein LOC388882 /// uncharacterized LOC105372856 /// putative uncharacterized protein ENSP00000383309 /// putative uncharacterized protein LOC388882 /// uncharacterized LOC729461	5.07213	5.44556	6.84516	6.28134	5.26	6.56	38.29	94.57	0.4	2.47	0.0009607	0.00369		233338_at	FAM230B /// LOC100996415 /// LOC105369215 /// LOC105372856 /// LOC105379519 /// LOC105379550 /// LOC729461	family with sequence similarity 230, member B (non-protein coding) /// putative uncharacterized protein LOC388882 /// putative uncharacterized protein LOC388882 /// uncharacterized LOC105372856 /// putative uncharacterized protein ENSP00000383309 /// putative uncharacterized protein LOC388882 /// uncharacterized LOC729461	5.55418	5.78087	6.49787	6.9817	5.67	6.74	50.83	106.88	0.48	2.1	0.000344	0.000633		233338_at	FAM230B /// LOC100996415 /// LOC105369215 /// LOC105372856 /// LOC105379519 /// LOC105379550 /// LOC729461	family with sequence similarity 230, member B (non-protein coding) /// putative uncharacterized protein LOC388882 /// putative uncharacterized protein LOC388882 /// uncharacterized LOC105372856 /// putative uncharacterized protein ENSP00000383309 /// putative uncharacterized protein LOC388882 /// uncharacterized LOC729461	6.01419	6.53996	6.2344	6.65497	6.71667	6.93625	6.26	6.77	76.79	109.08	0.7	1.42	0.002468	0.00334
227410_at	FAM43A	family with sequence similarity 43, member A	7.80958	7.93761	8.91895	8.84168	7.87	8.88	234.52	471.24	0.5	2.01	0.0002087	0.00154		227410_at	FAM43A	family with sequence similarity 43, member A	8.14913	8.48288	8.73475	9.23921	8.31	8.98	318.69	507.4	0.63	1.59	0.0084492	0.0117		227410_at	FAM43A	family with sequence similarity 43, member A	7.74936	7.8423	7.92993	9.26053	9.29962	9.75029	7.84	9.43	229.21	693.05	0.33	3.02	1e-07	2.93e-07
1553749_at	FAM76B	family with sequence similarity 76, member B	4.73831	4.8153	6.74871	4.90381	4.78	5.75	27.41	56.74	0.48	2.07	0.0918698	0.134		1553749_at	FAM76B	family with sequence similarity 76, member B	5.21416	4.54773	4.64389	4.56112	4.87	4.6	29.47	24.29	1.21	0.82	0.214065	0.248		1553749_at	FAM76B	family with sequence similarity 76, member B	5.78821	6.14994	5.85987	6.01546	6.02266	5.55215	5.93	5.86	61.08	58.22	1.05	0.95	0.620788	0.647
225687_at	FAM83D	family with sequence similarity 83, member D	9.84611	9.29579	9.8733	9.38461	9.57	9.63	760.58	791.78	0.96	1.04	0.817757	0.86		225687_at	FAM83D	family with sequence similarity 83, member D	9.92274	9.79179	8.80683	8.89915	9.86	8.85	927.54	462.4	2.01	0.5	4.44e-05	0.000132		225687_at	FAM83D	family with sequence similarity 83, member D	10.4134	10.561	10.3333	9.7974	9.85254	9.43114	10.44	9.69	1385.23	828.12	1.67	0.6	5.75e-05	9.23e-05
1559141_s_at	FAM87A /// FAM87B	family with sequence similarity 87, member A /// family with sequence similarity 87, member B	3.63721	4.01187	6.1899	5.38331	3.82	5.77	14.17	55.2	0.26	3.9	0.0003007	0.00177		1559141_s_at	FAM87A /// FAM87B	family with sequence similarity 87, member A /// family with sequence similarity 87, member B	3.36651	3.08025	4.90725	5.31341	3.22	5.11	9.34	34.54	0.27	3.7	4.7e-06	4.05e-05		1559141_s_at	FAM87A /// FAM87B	family with sequence similarity 87, member A /// family with sequence similarity 87, member B	4.21064	4.06469	3.92191	5.8147	5.52124	5.94261	4.06	5.76	16.75	54.17	0.31	3.24	< 1e-07	< 1e-07
234733_s_at	FANCM	Fanconi anemia complementation group M	7.77677	7.15058	7.49017	7.36335	7.46	7.43	176.52	172.06	1.03	0.97	0.871398	0.905		234733_s_at	FANCM	Fanconi anemia complementation group M	7.8535	7.68346	6.87358	6.6625	7.77	6.77	218.04	108.99	2	0.5	8.58e-05	0.000209		234733_s_at	FANCM	Fanconi anemia complementation group M	8.54466	8.561	8.56459	7.90092	7.9919	7.66894	8.56	7.85	376.56	231.35	1.63	0.61	1.07e-05	1.9e-05
204780_s_at	FAS	Fas cell surface death receptor	4.51572	3.94987	5.84491	5.50336	4.22	5.67	18.8	51.06	0.37	2.72	0.000504	0.00241		204780_s_at	FAS	Fas cell surface death receptor	3.91286	4.41009	5.95987	5.76043	4.15	5.86	17.89	58.09	0.31	3.25	1.39e-05	7.46e-05		204780_s_at	FAS	Fas cell surface death receptor	5.21196	4.71302	4.64302	7.79193	7.87585	7.77183	4.85	7.81	28.96	224.91	0.13	7.77	< 1e-07	< 1e-07
203088_at	FBLN5	fibulin 5	4.70998	4.31794	4.63336	4.38218	4.51	4.51	22.85	22.75	1	1	0.973919	0.979		203088_at	FBLN5	fibulin 5	4.22564	4.72426	4.81699	4.80486	4.47	4.81	22.24	28.07	0.79	1.26	0.0871977	0.105		203088_at	FBLN5	fibulin 5	4.75169	5.15416	5.02662	6.99987	6.94941	7.2023	4.97	7.05	31.5	132.56	0.24	4.21	< 1e-07	< 1e-07
202766_s_at	FBN1	fibrillin 1	5.01075	5.69821	6.95624	6.81569	5.34	6.89	40.91	118.27	0.35	2.89	0.0004511	0.00224		202766_s_at	FBN1	fibrillin 1	5.54173	4.8985	7.87346	7.68075	5.21	7.78	37.27	219.35	0.17	5.88	1.9e-06	2.32e-05		202766_s_at	FBN1	fibrillin 1	6.61476	6.71805	6.4951	9.61069	9.57429	9.67539	6.61	9.62	97.63	786.95	0.12	8.06	< 1e-07	< 1e-07
203255_at	FBXO11	F-box protein 11	6.35323	7.55158	8.6304	7.91392	6.93	8.26	123.85	309.15	0.4	2.5	0.0163908	0.0317		203255_at	FBXO11	F-box protein 11	6.86711	6.3572	7.59895	7.23925	6.61	7.42	97.83	171.15	0.57	1.75	0.003504	0.00511		203255_at	FBXO11	F-box protein 11	8.1922	8.38013	8.37728	8.19221	8.1953	8.38112	8.32	8.26	318.81	305.75	1.04	0.96	0.490652	0.524
234863_x_at	FBXO5	F-box protein 5	9.67602	9.07521	9.05198	8.73515	9.37	8.89	664.27	475.59	1.4	0.72	0.0761457	0.114		234863_x_at	FBXO5	F-box protein 5	9.66908	9.70578	8.53088	8.36051	9.69	8.45	824.53	348.66	2.36	0.42	1.02e-05	6.28e-05		234863_x_at	FBXO5	F-box protein 5	10.2306	10.3759	10.2334	9.81783	9.80432	9.60566	10.28	9.74	1243.29	856.68	1.45	0.69	6.35e-05	0.0001
229419_at	FBXW7	F-box and WD repeat domain containing 7, E3 ubiquitin protein ligase	7.47975	6.96351	8.39635	8.44461	7.22	8.42	149.25	342.62	0.44	2.3	0.0006102	0.00278		229419_at	FBXW7	F-box and WD repeat domain containing 7, E3 ubiquitin protein ligase	7.84824	7.50092	8.60334	8.6788	7.67	8.64	204.3	399.23	0.51	1.95	0.000193	0.000395		229419_at	FBXW7	F-box and WD repeat domain containing 7, E3 ubiquitin protein ligase	8.46217	8.53386	8.41458	9.3039	9.41501	9.42222	8.47	9.38	354.64	666.46	0.53	1.88	1e-07	2.93e-07
207813_s_at	FDXR	ferredoxin reductase	7.35585	7.46131	8.26198	8.48694	7.41	8.37	169.9	331.87	0.51	1.95	0.000417	0.00216		207813_s_at	FDXR	ferredoxin reductase	7.1633	7.47183	8.51959	8.6371	7.32	8.58	159.52	382.24	0.42	2.4	2.5e-05	9.65e-05		207813_s_at	FDXR	ferredoxin reductase	8.04447	8.00913	8.09516	9.01799	9.00699	8.85486	8.05	8.96	264.95	497.98	0.53	1.88	2e-07	5.43e-07
216238_s_at	FGB	fibrinogen beta chain	8.07856	7.97315	7.76179	7.95079	8.03	7.86	260.63	231.73	1.12	0.89	0.272293	0.344		216238_s_at	FGB	fibrinogen beta chain	9.34246	9.26803	7.97758	8.19987	9.31	8.09	632.64	272.24	2.32	0.43	1.68e-05	8.12e-05		216238_s_at	FGB	fibrinogen beta chain	9.52944	9.77725	9.62906	9.15229	9.25012	8.93841	9.64	9.11	800.77	553.95	1.45	0.69	0.0002575	0.000381
227271_at	FGF11	fibroblast growth factor 11	5.7549	5.93219	6.13866	6.24941	5.84	6.19	57.42	73.21	0.78	1.27	0.0440972	0.0717		227271_at	FGF11	fibroblast growth factor 11	6.07845	5.96858	7.035	7.16554	6.02	7.1	65.05	137.21	0.47	2.11	2.83e-05	0.000103		227271_at	FGF11	fibroblast growth factor 11	7.01926	7.11624	7.11718	7.82876	7.59646	7.87063	7.08	7.76	135.7	217.56	0.62	1.6	1.13e-05	2e-05
205110_s_at	FGF13	fibroblast growth factor 13	6.49474	7.12022	6.09303	6.24527	6.8	6.17	112.01	71.96	1.56	0.64	0.0252928	0.046		205110_s_at	FGF13	fibroblast growth factor 13	7.14066	6.63823	5.78537	5.96893	6.88	5.88	118.56	58.78	2.02	0.5	0.0005033	0.000879		205110_s_at	FGF13	fibroblast growth factor 13	7.30212	7.52263	7.54867	6.15522	6.26075	6.17293	7.46	6.2	175.8	73.33	2.4	0.42	< 1e-07	< 1e-07
204422_s_at	FGF2	fibroblast growth factor 2 (basic)	6.31606	5.6268	7.36631	7.25815	5.96	7.31	62.75	158.93	0.39	2.53	0.0009298	0.00361		204422_s_at	FGF2	fibroblast growth factor 2 (basic)	6.04614	5.98894	6.74661	7.1332	6.02	6.94	64.78	122.78	0.53	1.9	0.000338	0.000626		204422_s_at	FGF2	fibroblast growth factor 2 (basic)	7.2097	7.36035	7.15432	8.46171	8.6047	8.34382	7.24	8.47	151.32	354.61	0.43	2.34	< 1e-07	2.93e-07
223263_s_at	FGFR1OP2	FGFR1 oncogene partner 2	7.17189	6.23971	6.36223	6.60149	6.69	6.48	104.39	89.38	1.17	0.86	0.477623	0.551		223263_s_at	FGFR1OP2	FGFR1 oncogene partner 2	7.82212	7.63607	6.62214	6.57509	7.73	6.6	212.17	96.91	2.19	0.46	2.23e-05	9e-05		223263_s_at	FGFR1OP2	FGFR1 oncogene partner 2	8.38518	8.50981	8.21517	8.27296	8.32975	8.12659	8.37	8.24	330.85	302.98	1.09	0.92	0.194999	0.222
203638_s_at	FGFR2	fibroblast growth factor receptor 2	7.22868	6.9327	8.42464	8.18855	7.08	8.31	135.36	316.62	0.43	2.34	0.0002246	0.00154		203638_s_at	FGFR2	fibroblast growth factor receptor 2	7.71061	7.24355	8.15288	8.1297	7.47	8.14	178.17	282.34	0.63	1.58	0.0041282	0.00591		203638_s_at	FGFR2	fibroblast growth factor receptor 2	8.75268	8.76194	8.78084	9.05514	9.12068	9.12678	8.77	9.1	435.08	549.08	0.79	1.26	0.0004265	0.000617
202949_s_at	FHL2	four and a half LIM domains 2	5.59143	5.78137	6.84147	6.27555	5.69	6.55	51.5	94.26	0.55	1.83	0.0051098	0.0127		202949_s_at	FHL2	four and a half LIM domains 2	5.51398	5.02206	5.95633	6.01957	5.26	5.99	38.53	63.47	0.61	1.65	0.0031174	0.00459		202949_s_at	FHL2	four and a half LIM domains 2	5.89999	5.80319	5.75389	6.78955	6.90989	6.76502	5.82	6.82	56.45	113.1	0.5	2	< 1e-07	2.93e-07
240042_at	FIBCD1	fibrinogen C domain containing 1	4.87097	4.79627	4.97885	5.01949	4.83	5	28.51	31.98	0.89	1.12	0.246647	0.315		240042_at	FIBCD1	fibrinogen C domain containing 1	4.19211	4.02166	5.08951	5.60284	4.11	5.34	17.23	40.68	0.42	2.36	0.000136	0.000302		240042_at	FIBCD1	fibrinogen C domain containing 1	4.71964	4.86576	4.86727	5.64332	5.6759	5.84227	4.82	5.72	28.2	52.73	0.53	1.87	5e-07	1.13e-06
1554424_at	FIP1L1	factor interacting with PAPOLA and CPSF1	4.12555	4.41264	3.76384	4.47508	4.27	4.1	19.28	17.38	1.11	0.9	0.568441	0.631		1554424_at	FIP1L1	factor interacting with PAPOLA and CPSF1	5.54812	5.71425	4.67213	4.57336	5.63	4.62	49.56	24.64	2.01	0.5	5.09e-05	0.000143		1554424_at	FIP1L1	factor interacting with PAPOLA and CPSF1	6.54478	6.88957	6.47369	6.25803	6.59702	6.02396	6.63	6.29	99.46	78.41	1.27	0.79	0.040852	0.0504
219522_at	FJX1	four jointed box 1	6.46204	6.5556	7.28654	6.86279	6.51	7.07	91.06	134.8	0.68	1.48	0.0165166	0.0319		219522_at	FJX1	four jointed box 1	6.70963	6.25527	7.01021	7.19416	6.48	7.1	89.42	137.39	0.65	1.54	0.0068158	0.00957		219522_at	FJX1	four jointed box 1	7.4452	7.72276	7.60921	9.05602	9.14456	9.21821	7.59	9.14	192.99	564.02	0.34	2.92	< 1e-07	< 1e-07
208255_s_at	FKBP8	FK506 binding protein 8	7.16735	7.12601	6.11334	5.40897	7.15	5.75	141.7	54.24	2.61	0.38	0.00081	0.00332		208255_s_at	FKBP8	FK506 binding protein 8	5.70014	7.43894	6.40423	6.40423	6.51	6.4	94.98	84.7	1.12	0.89	0.725147	0.756		208255_s_at	FKBP8	FK506 binding protein 8	6.44276	6.44389	6.25841	6.52262	6.41391	6.24307	6.38	6.39	83.38	84.05	0.99	1.01	0.901058	0.911
222853_at	FLRT3	fibronectin leucine rich transmembrane protein 3	8.28275	7.98956	8.38516	8.63034	8.13	8.51	281.34	363.99	0.77	1.29	0.0638845	0.0986		222853_at	FLRT3	fibronectin leucine rich transmembrane protein 3	8.4433	8.64542	9.09152	8.97156	8.54	9.03	373.34	523.32	0.71	1.4	0.0061904	0.00872		222853_at	FLRT3	fibronectin leucine rich transmembrane protein 3	8.48754	8.4579	8.61041	9.40477	9.48398	9.71311	8.52	9.53	366.74	741.32	0.49	2.02	5e-07	1.13e-06
209189_at	FOS	FBJ murine osteosarcoma viral oncogene homolog	6.11533	5.05576	5.16992	4.68647	5.56	4.92	48.02	30.45	1.58	0.63	0.105156	0.149		209189_at	FOS	FBJ murine osteosarcoma viral oncogene homolog	6.59539	6.53405	5.09881	5.46601	6.56	5.28	94.66	38.92	2.43	0.41	3.02e-05	0.000105		209189_at	FOS	FBJ murine osteosarcoma viral oncogene homolog	8.43472	8.48977	8.38145	8.8758	8.94206	9.01018	8.44	8.94	346.16	492.06	0.7	1.42	2.86e-05	4.77e-05
228188_at	FOSL2	FOS-like antigen 2	4.86807	5.01564	4.71099	5.49434	4.94	5.09	30.74	34.36	0.89	1.12	0.551901	0.619		228188_at	FOSL2	FOS-like antigen 2	5.057	4.9041	4.75912	5.64736	4.98	5.18	31.57	36.84	0.86	1.17	0.409609	0.449		228188_at	FOSL2	FOS-like antigen 2	5.65139	5.53138	5.19077	6.24897	6.53815	6.64362	5.45	6.47	43.95	89.07	0.49	2.03	1.33e-05	2.32e-05
205906_at	FOXJ1	forkhead box J1	6.86086	7.27624	7.46204	7.75419	7.07	7.61	134.23	195.11	0.69	1.45	0.0277609	0.0491		205906_at	FOXJ1	forkhead box J1	7.24329	7.88065	8.62567	8.44592	7.56	8.54	188.96	371.13	0.51	1.96	0.0014692	0.00229		205906_at	FOXJ1	forkhead box J1	8.22645	8.29222	8.47642	9.33125	9.39565	9.54576	8.33	9.42	322.17	687.03	0.47	2.13	2e-07	5.43e-07
209864_at	FRAT2	frequently rearranged in advanced T-cell lymphomas 2	8.24246	8.23728	8.02965	8.14756	8.24	8.09	302.31	272.22	1.11	0.9	0.292298	0.363		209864_at	FRAT2	frequently rearranged in advanced T-cell lymphomas 2	8.82714	8.57429	7.97126	8.07849	8.7	8.02	416.08	260.45	1.6	0.63	0.0011653	0.00186		209864_at	FRAT2	frequently rearranged in advanced T-cell lymphomas 2	9.87536	9.99181	9.94603	8.95866	8.96443	8.81175	9.94	8.91	980.74	481.57	2.04	0.49	< 1e-07	2.93e-07
213056_at	FRMD4B	FERM domain containing 4B	4.30507	4.60147	6.15143	6.11422	4.45	6.13	21.91	70.17	0.31	3.2	2.05e-05	0.00052		213056_at	FRMD4B	FERM domain containing 4B	4.82624	5.04366	5.62464	6.30572	4.93	5.96	30.59	62.47	0.49	2.04	0.0014357	0.00225		213056_at	FRMD4B	FERM domain containing 4B	5.17836	5.39963	5.52548	6.99287	7.2135	7.16485	5.37	7.12	41.29	139.46	0.3	3.38	< 1e-07	< 1e-07
227964_at	FRMD8	FERM domain containing 8	9.88469	9.96236	11.044	11.1863	9.92	11.11	971.14	2218.16	0.44	2.28	8.07e-05	0.000986		227964_at	FRMD8	FERM domain containing 8	9.89457	9.66945	10.8446	11.0147	9.78	10.93	880.4	1950.53	0.45	2.22	3.5e-05	0.00011		227964_at	FRMD8	FERM domain containing 8	10.2536	10.4106	10.3352	11.3681	11.3954	11.2838	10.33	11.35	1290.01	2608.6	0.49	2.02	< 1e-07	2.93e-07
204072_s_at	FRY	FRY microtubule binding protein	7.88133	7.70588	9.04039	9.14539	7.79	9.09	221.88	546.05	0.41	2.46	5.81e-05	0.000803		204072_s_at	FRY	FRY microtubule binding protein	8.42436	8.00713	8.57484	8.85603	8.21	8.71	297.29	420.35	0.71	1.41	0.0205162	0.0266		204072_s_at	FRY	FRY microtubule binding protein	9.49509	9.31693	9.48405	10.0535	10.027	10.2568	9.43	10.11	690.75	1107.01	0.62	1.6	1.22e-05	2.14e-05
202838_at	FUCA1	fucosidase, alpha-L- 1, tissue	9.28703	8.8109	9.79032	9.72649	9.05	9.76	529.68	866.11	0.61	1.64	0.0075374	0.0175		202838_at	FUCA1	fucosidase, alpha-L- 1, tissue	9.19497	8.99318	10.0099	10.0823	9.09	10.05	546.5	1057.23	0.52	1.93	8.57e-05	0.000209		202838_at	FUCA1	fucosidase, alpha-L- 1, tissue	9.7734	9.89507	9.88278	11.4676	11.4881	11.7572	9.85	11.57	923.15	3042.39	0.3	3.3	< 1e-07	< 1e-07
214088_s_at	FUT3	fucosyltransferase 3 (galactoside 3(4)-L-fucosyltransferase, Lewis blood group)	5.86509	6.19724	6.41329	6.27503	6.03	6.34	65.4	81.24	0.8	1.24	0.0989219	0.142		214088_s_at	FUT3	fucosyltransferase 3 (galactoside 3(4)-L-fucosyltransferase, Lewis blood group)	5.8764	6.14701	7.08693	6.73925	6.01	6.91	64.52	120.52	0.54	1.87	0.000555	0.000954		214088_s_at	FUT3	fucosyltransferase 3 (galactoside 3(4)-L-fucosyltransferase, Lewis blood group)	6.32271	5.85085	6.57613	7.69562	7.97989	7.83183	6.24	7.83	76.1	228.46	0.33	3	1.2e-06	2.5e-06
205674_x_at	FXYD2	FXYD domain containing ion transport regulator 2	7.44149	7.70131	7.81061	8.01825	7.57	7.91	190.2	241.26	0.79	1.27	0.0696489	0.106		205674_x_at	FXYD2	FXYD domain containing ion transport regulator 2	7.22966	6.79937	7.86162	8.2742	7.01	8.07	129.29	268.34	0.48	2.08	0.0005899	0.00101		205674_x_at	FXYD2	FXYD domain containing ion transport regulator 2	8.87123	8.8041	8.99767	9.85706	9.71212	9.86967	8.89	9.81	474.74	899.48	0.53	1.89	4e-07	9.54e-07
207434_s_at	FXYD2 /// FXYD6 /// FXYD6-FXYD2	FXYD domain containing ion transport regulator 2 /// FXYD domain containing ion transport regulator 6 /// FXYD6-FXYD2 readthrough	6.65852	6.51166	6.68784	7.25057	6.58	6.96	96.01	125.3	0.77	1.31	0.108689	0.154		207434_s_at	FXYD2 /// FXYD6 /// FXYD6-FXYD2	FXYD domain containing ion transport regulator 2 /// FXYD domain containing ion transport regulator 6 /// FXYD6-FXYD2 readthrough	6.62076	6.08914	7.41629	7.69619	6.35	7.55	81.85	188.22	0.43	2.3	0.0002574	0.000502		207434_s_at	FXYD2 /// FXYD6 /// FXYD6-FXYD2	FXYD domain containing ion transport regulator 2 /// FXYD domain containing ion transport regulator 6 /// FXYD6-FXYD2 readthrough	7.97821	7.98997	8.06307	8.93751	8.90143	9.13152	8.01	8.99	257.86	508.52	0.51	1.97	2e-07	5.43e-07
202489_s_at	FXYD3	FXYD domain containing ion transport regulator 3	7.81023	8.07687	8.85154	9.18175	7.94	9.02	246.18	517.94	0.48	2.1	0.0006397	0.00284		202489_s_at	FXYD3	FXYD domain containing ion transport regulator 3	7.81235	7.50517	9.99288	10.2349	7.66	10.11	202.08	1108.1	0.18	5.48	3e-07	9.43e-06		202489_s_at	FXYD3	FXYD domain containing ion transport regulator 3	8.29663	8.4566	8.58186	11.5235	11.6194	11.7039	8.44	11.62	348.5	3137.91	0.11	9	< 1e-07	< 1e-07
203987_at	FZD6	frizzled class receptor 6	8.3015	7.3806	9.45124	8.84711	7.83	9.14	229.29	567.78	0.4	2.48	0.0066682	0.0159		203987_at	FZD6	frizzled class receptor 6	8.54068	8.32435	8.93173	8.89893	8.43	8.92	345.49	482.82	0.72	1.4	0.0060383	0.00852		203987_at	FZD6	frizzled class receptor 6	8.8808	8.97656	8.86465	10.0833	10.144	10.1018	8.91	10.11	480.15	1104.89	0.43	2.3	< 1e-07	< 1e-07
213524_s_at	G0S2	G0/G1 switch 2	5.91981	6.38351	7.53207	7.1127	6.15	7.32	71.09	160.05	0.44	2.25	0.0013019	0.00466		213524_s_at	G0S2	G0/G1 switch 2	5.51522	5.55365	6.40949	6.91719	5.53	6.66	46.35	101.36	0.46	2.19	0.000204	0.000412		213524_s_at	G0S2	G0/G1 switch 2	6.01731	6.27229	6.11137	7.29826	7.21062	8.03707	6.13	7.51	70.21	182.95	0.38	2.61	1.74e-05	2.97e-05
223254_s_at	G2E3	G2/M-phase specific E3 ubiquitin protein ligase	6.73123	7.17365	6.33565	6.8543	6.95	6.59	123.85	96.67	1.28	0.78	0.166109	0.224		223254_s_at	G2E3	G2/M-phase specific E3 ubiquitin protein ligase	7.62321	6.89794	5.46501	6.16297	7.25	5.8	153.34	56.26	2.73	0.37	0.0008918	0.00147		223254_s_at	G2E3	G2/M-phase specific E3 ubiquitin protein ligase	8.57431	8.70154	7.99809	8.15217	8.08321	8.08839	8.42	8.11	343.61	275.89	1.25	0.8	0.061441	0.0746
208869_s_at	GABARAPL1	GABA(A) receptor-associated protein like 1	4.99773	5.05459	5.39574	5.59579	5.03	5.49	32.59	45.12	0.72	1.38	0.0139151	0.0281		208869_s_at	GABARAPL1	GABA(A) receptor-associated protein like 1	5.24919	5.45108	5.78923	6.04265	5.35	5.91	40.79	60.38	0.68	1.48	0.0043441	0.00621		208869_s_at	GABARAPL1	GABA(A) receptor-associated protein like 1	5.74441	6.24673	6.119	7.07407	7.13103	6.99288	6.03	7.07	65.65	133.99	0.49	2.04	4.5e-06	8.55e-06
211458_s_at	GABARAPL1 /// GABARAPL3	GABA(A) receptor-associated protein like 1 /// GABA(A) receptors associated protein like 3, pseudogene	6.38793	6.59346	6.7645	7.02756	6.49	6.89	89.93	119.1	0.76	1.32	0.0400653	0.0664		211458_s_at	GABARAPL1 /// GABARAPL3	GABA(A) receptor-associated protein like 1 /// GABA(A) receptors associated protein like 3, pseudogene	6.2066	5.95261	6.58269	6.80804	6.08	6.69	67.63	103.63	0.65	1.53	0.0029552	0.00436		211458_s_at	GABARAPL1 /// GABARAPL3	GABA(A) receptor-associated protein like 1 /// GABA(A) receptors associated protein like 3, pseudogene	7.15185	7.25274	7.39261	8.27616	8.22653	8.58186	7.27	8.36	153.89	328.9	0.47	2.14	9e-07	1.95e-06
237250_at	GABRA2	gamma-aminobutyric acid (GABA) A receptor, alpha 2	6.15433	5.80839	5.34645	5.81345	5.98	5.58	63.18	47.83	1.32	0.76	0.0963376	0.139		237250_at	GABRA2	gamma-aminobutyric acid (GABA) A receptor, alpha 2	5.95806	5.8314	5.16641	4.53615	5.89	4.84	59.5	28.87	2.06	0.49	0.0008505	0.00141		237250_at	GABRA2	gamma-aminobutyric acid (GABA) A receptor, alpha 2	7.63174	7.58512	7.58311	6.32503	6.45564	6.4886	7.6	6.42	194.01	85.81	2.26	0.44	< 1e-07	< 1e-07
203725_at	GADD45A	growth arrest and DNA-damage-inducible, alpha	9.82076	9.31038	10.8637	10.5741	9.56	10.72	757.75	1685.47	0.45	2.22	0.0011344	0.00423		203725_at	GADD45A	growth arrest and DNA-damage-inducible, alpha	9.88276	9.83782	10.3825	10.4849	9.86	10.43	929.49	1383.08	0.67	1.49	0.0015182	0.00235		203725_at	GADD45A	growth arrest and DNA-damage-inducible, alpha	10.3438	10.4266	10.4106	11.4682	11.5575	11.6346	10.39	11.55	1345.26	3005.54	0.45	2.23	< 1e-07	< 1e-07
209305_s_at	GADD45B	growth arrest and DNA-damage-inducible, beta	5.49777	5.99768	5.32026	5.56686	5.74	5.44	53.73	43.52	1.23	0.81	0.177893	0.239		209305_s_at	GADD45B	growth arrest and DNA-damage-inducible, beta	6.30927	6.44345	5.22179	5.14711	6.38	5.18	83.08	36.36	2.28	0.44	1.25e-05	6.92e-05		209305_s_at	GADD45B	growth arrest and DNA-damage-inducible, beta	7.20341	7.15207	7.17037	7.16452	7.24045	7.24864	7.18	7.22	144.54	148.87	0.97	1.03	0.536419	0.569
214240_at	GAL	galanin/GMAP prepropeptide	8.62897	8.36808	8.27134	8.04744	8.5	8.16	361.67	285.9	1.26	0.79	0.0747477	0.112		214240_at	GAL	galanin/GMAP prepropeptide	8.32709	8.49297	7.65402	7.51847	8.41	7.59	340.15	192.17	1.77	0.56	0.0002308	0.000457		214240_at	GAL	galanin/GMAP prepropeptide	8.80179	8.95433	8.77766	7.52887	7.61491	7.61477	8.84	7.59	459.71	192.16	2.39	0.42	< 1e-07	< 1e-07
235065_at	GAREM1	GRB2 associated regulator of MAPK1 1	4.66844	4.0258	5.06217	4.79183	4.34	4.93	20.35	30.42	0.67	1.49	0.0442644	0.0717		235065_at	GAREM1	GRB2 associated regulator of MAPK1 1	5.03132	4.53149	4.67881	4.42639	4.77	4.55	27.5	23.47	1.17	0.85	0.248522	0.286		235065_at	GAREM1	GRB2 associated regulator of MAPK1 1	5.58095	5.71981	5.35089	6.39766	6.48128	6.97182	5.55	6.61	46.87	98.15	0.48	2.09	2.35e-05	3.95e-05
238127_at	GAS6-AS1	GAS6 antisense RNA 1	4.23646	4.06541	4.44153	5.02107	4.15	4.72	17.76	26.56	0.67	1.5	0.0311713	0.0538		238127_at	GAS6-AS1	GAS6 antisense RNA 1	3.81532	4.09806	4.32673	4.91401	3.95	4.61	15.53	24.6	0.63	1.58	0.0113284	0.0154		238127_at	GAS6-AS1	GAS6 antisense RNA 1	5.22262	5.30257	5.09579	6.68962	6.86076	7.56554	5.21	7.03	36.94	131.47	0.28	3.56	1.5e-06	3.08e-06
208138_at	GAST	gastrin	4.95104	4.78757	5.26975	5.28804	4.87	5.28	29.23	38.82	0.75	1.33	0.0215154	0.0401		208138_at	GAST	gastrin	4.36772	4.42008	5.11829	5.09247	4.39	5.11	21.02	34.42	0.61	1.64	0.0003409	0.000629		208138_at	GAST	gastrin	7.16582	7.18551	7.32931	8.56058	8.55925	8.81273	7.23	8.64	149.8	400.09	0.37	2.67	< 1e-07	< 1e-07
1553971_a_at	GATS	GATS, stromal antigen 3 opposite strand	5.67201	5.88172	6.58	6.32837	5.78	6.45	54.83	87.68	0.63	1.6	0.004261	0.011		1553971_a_at	GATS	GATS, stromal antigen 3 opposite strand	5.31425	5.08925	6.40472	6.36056	5.2	6.38	36.8	83.44	0.44	2.27	2.02e-05	8.63e-05		1553971_a_at	GATS	GATS, stromal antigen 3 opposite strand	6.254	6.42712	6.49524	7.53922	7.37815	7.74936	6.39	7.55	83.99	188.13	0.45	2.24	5e-07	1.13e-06
219508_at	GCNT3	glucosaminyl (N-acetyl) transferase 3, mucin type	6.00473	5.61416	7.25912	7.10745	5.81	7.18	56.08	145.34	0.39	2.59	0.0001486	0.00138		219508_at	GCNT3	glucosaminyl (N-acetyl) transferase 3, mucin type	6.28923	6.17076	7.75345	8.04002	6.23	7.9	75.06	238.32	0.31	3.17	2.8e-06	3.04e-05		219508_at	GCNT3	glucosaminyl (N-acetyl) transferase 3, mucin type	6.51239	6.93405	7.09188	9.19985	9.20284	9.45883	6.84	9.29	115.05	624.77	0.18	5.43	< 1e-07	< 1e-07
230090_at	GDNF	glial cell derived neurotrophic factor	6.30909	6.32312	7.36873	7.2091	6.32	7.29	79.68	156.38	0.51	1.96	0.0002656	0.00171		230090_at	GDNF	glial cell derived neurotrophic factor	6.53898	6.44936	7.46677	7.58152	6.49	7.52	90.14	184.07	0.49	2.04	3.47e-05	0.000109		230090_at	GDNF	glial cell derived neurotrophic factor	7.10863	6.99843	7.29136	8.22324	8.41417	8.69383	7.13	8.44	140.34	348.19	0.4	2.48	6e-07	1.33e-06
236225_at	GGT6	gamma-glutamyltransferase 6	4.29077	4.4531	6.25157	6.34205	4.37	6.3	20.71	78.62	0.26	3.8	4.7e-06	0.000227		236225_at	GGT6	gamma-glutamyltransferase 6	4.20281	4.30464	7.86884	8.21552	4.25	8.04	19.08	263.6	0.07	13.82	< 1e-07	< 1e-07		236225_at	GGT6	gamma-glutamyltransferase 6	5.45683	5.40106	5.34082	8.1413	8.04299	8.26665	5.4	8.15	42.21	284.11	0.15	6.73	< 1e-07	< 1e-07
205498_at	GHR	growth hormone receptor	8.38391	8.78076	9.38184	9.52222	8.58	9.45	383.3	700.4	0.55	1.83	0.0019704	0.00631		205498_at	GHR	growth hormone receptor	8.77177	8.33147	9.49705	9.54555	8.55	9.52	375.23	734.85	0.51	1.96	0.0003506	0.00064		205498_at	GHR	growth hormone receptor	9.42094	9.41596	9.38407	10.4011	10.4876	10.57	9.41	10.49	678.87	1434.41	0.47	2.11	< 1e-07	< 1e-07
201667_at	GJA1	gap junction protein alpha 1	8.23868	8.78782	7.25683	7.78813	8.51	7.52	365.38	183.86	1.99	0.5	0.0062388	0.0151		201667_at	GJA1	gap junction protein alpha 1	8.70107	8.5416	6.12123	6.20766	8.62	6.16	393.8	71.73	5.49	0.18	< 1e-07	4.4e-06		201667_at	GJA1	gap junction protein alpha 1	8.95626	9.14209	9.03778	6.26992	6.61635	6.19555	9.05	6.36	528.36	82.17	6.43	0.16	< 1e-07	< 1e-07
205280_at	GLRB	glycine receptor beta	7.86444	7.95385	8.48304	8.50756	7.91	8.5	240.38	360.86	0.67	1.5	0.0034575	0.0095		205280_at	GLRB	glycine receptor beta	8.34553	8.13663	8.96891	8.96229	8.24	8.97	302.56	499.94	0.61	1.65	0.0005233	0.000905		205280_at	GLRB	glycine receptor beta	9.15842	9.31199	9.31659	10.236	10.2711	10.5122	9.26	10.34	614.1	1295.95	0.47	2.11	3e-07	7.42e-07
223079_s_at	GLS	glutaminase	7.33939	6.59535	6.74614	6.60814	6.96	6.68	125.14	102.33	1.22	0.82	0.280846	0.353		223079_s_at	GLS	glutaminase	7.88974	7.80317	6.49901	6.49901	7.85	6.5	230.15	90.45	2.54	0.39	3.9e-06	3.77e-05		223079_s_at	GLS	glutaminase	8.22379	8.38816	8.39548	7.75443	7.84867	7.80429	8.34	7.8	323.09	223.24	1.45	0.69	2.91e-05	4.84e-05
215794_x_at	GLUD2	glutamate dehydrogenase 2	8.45485	8.11262	8.03804	8.15494	8.28	8.1	311.64	273.71	1.14	0.88	0.290775	0.362		215794_x_at	GLUD2	glutamate dehydrogenase 2	9.13793	8.89435	8.13992	7.83464	9.02	7.99	517.76	253.75	2.04	0.49	0.000162	0.000341		215794_x_at	GLUD2	glutamate dehydrogenase 2	9.45161	9.46038	9.34141	8.73656	8.787	8.68817	9.42	8.74	683.97	426.75	1.6	0.62	1.9e-06	3.83e-06
227539_at	GNA13	guanine nucleotide binding protein (G protein), alpha 13	7.2385	6.90777	8.41865	8.11402	7.07	8.26	134.66	307.9	0.44	2.29	0.0004098	0.00216		227539_at	GNA13	guanine nucleotide binding protein (G protein), alpha 13	7.83031	7.53641	8.42335	8.38265	7.68	8.4	205.55	338.5	0.61	1.65	0.0008997	0.00147		227539_at	GNA13	guanine nucleotide binding protein (G protein), alpha 13	8.7635	8.77828	8.73379	9.50883	9.52445	9.66296	8.76	9.57	433.09	757.66	0.57	1.75	4e-07	9.54e-07
225710_at	GNB4	guanine nucleotide binding protein (G protein), beta polypeptide 4	4.45193	4.45562	5.15787	4.88771	4.45	5.02	21.91	32.51	0.67	1.48	0.0075046	0.0175		225710_at	GNB4	guanine nucleotide binding protein (G protein), beta polypeptide 4	4.73523	4.26005	5.20327	5.0259	4.49	5.11	22.59	34.65	0.65	1.53	0.0076655	0.0106		225710_at	GNB4	guanine nucleotide binding protein (G protein), beta polypeptide 4	5.3202	5.41601	5.11076	6.89894	7.0365	6.92334	5.28	6.95	38.92	123.89	0.31	3.18	< 1e-07	< 1e-07
202756_s_at	GPC1	glypican 1	7.76146	7.92022	8.79173	8.52801	7.84	8.66	229.26	404.46	0.57	1.76	0.0014338	0.00499		202756_s_at	GPC1	glypican 1	7.33137	7.46863	9.14108	9.15747	7.4	9.15	168.9	567.81	0.3	3.36	7e-07	1.5e-05		202756_s_at	GPC1	glypican 1	8.10682	8.13836	8.0791	9.8177	9.69477	9.73162	8.11	9.75	275.92	859.9	0.32	3.12	< 1e-07	< 1e-07
204984_at	GPC4	glypican 4	4.65345	4.86934	4.9963	4.69892	4.76	4.85	27.12	28.79	0.94	1.06	0.616116	0.675		204984_at	GPC4	glypican 4	4.45563	4.31711	4.67847	5.1452	4.39	4.91	20.91	30.1	0.69	1.44	0.0151053	0.0201		204984_at	GPC4	glypican 4	5.07329	4.80562	5.40961	7.61859	7.43853	7.54771	5.09	7.53	34.21	185.46	0.18	5.42	< 1e-07	< 1e-07
229105_at	GPR39	G protein-coupled receptor 39	5.09832	5.31222	5.1521	5.21897	5.2	5.19	36.89	36.39	1.01	0.99	0.893832	0.924		229105_at	GPR39	G protein-coupled receptor 39	4.71966	4.65498	4.97832	5.02475	4.69	5	25.76	32.03	0.8	1.24	0.0302968	0.0383		229105_at	GPR39	G protein-coupled receptor 39	5.68437	6.4145	5.62504	6.83282	7.22553	7.6697	5.9	7.23	60.04	151.45	0.4	2.52	0.0001569	0.000238
203632_s_at	GPRC5B	G protein-coupled receptor, class C, group 5, member B	7.88881	7.78717	9.2859	9.18725	7.84	9.24	228.81	603.23	0.38	2.64	2.82e-05	0.000577		203632_s_at	GPRC5B	G protein-coupled receptor, class C, group 5, member B	7.78895	7.68065	8.86526	8.86285	7.73	8.86	213.01	465.96	0.46	2.19	1.54e-05	7.83e-05		203632_s_at	GPRC5B	G protein-coupled receptor, class C, group 5, member B	7.65476	7.97841	8.0949	8.39841	8.54776	8.57228	7.91	8.51	240.41	363.59	0.66	1.51	0.0002712	0.0004
228572_at	GRB2	growth factor receptor bound protein 2	7.0836	7.63888	7.04067	7.14732	7.36	7.09	164.42	136.62	1.2	0.83	0.23264	0.3		228572_at	GRB2	growth factor receptor bound protein 2	6.5433	6.68416	7.58838	7.65276	6.61	7.62	97.93	196.8	0.5	2.01	4.25e-05	0.000127		228572_at	GRB2	growth factor receptor bound protein 2	7.33218	7.35303	7.38023	7.34368	7.34242	7.37513	7.36	7.35	163.73	163.57	1	1	0.983114	0.984
222830_at	GRHL1	grainyhead-like transcription factor 1	8.46086	8.27662	9.77867	9.70302	8.37	9.74	330.55	855.63	0.39	2.59	4.06e-05	0.000699		222830_at	GRHL1	grainyhead-like transcription factor 1	8.52851	8.15619	9.53991	9.49192	8.34	9.52	324.56	732.11	0.44	2.26	5.82e-05	0.000157		222830_at	GRHL1	grainyhead-like transcription factor 1	9.48685	9.49797	9.48282	10.6253	10.6668	10.5421	9.49	10.61	718.68	1564.39	0.46	2.18	< 1e-07	< 1e-07
200696_s_at	GSN	gelsolin	8.21214	8.24816	8.56083	8.70257	8.23	8.63	300.28	396.64	0.76	1.32	0.0221987	0.041		200696_s_at	GSN	gelsolin	8.22564	8.11516	8.62951	8.81112	8.17	8.72	288.1	421.77	0.68	1.46	0.0028682	0.00425		200696_s_at	GSN	gelsolin	8.39628	8.39529	8.49606	9.54261	9.54774	9.59879	8.43	9.56	344.7	756.42	0.46	2.19	< 1e-07	< 1e-07
240452_at	GSPT1	G1 to S phase transition 1	6.26641	5.69587	7.26174	7.59185	5.97	7.42	63.17	172.06	0.37	2.72	0.0004904	0.00236		240452_at	GSPT1	G1 to S phase transition 1	6.92391	5.58763	5.92053	5.81261	6.22	5.87	76.41	58.35	1.31	0.76	0.30873	0.349		240452_at	GSPT1	G1 to S phase transition 1	7.52176	7.19975	7.66293	7.35992	7.36347	7.29009	7.46	7.34	176.25	161.77	1.09	0.92	0.278864	0.309
223758_s_at	GTF2H2 /// GTF2H2B /// GTF2H2C	general transcription factor IIH subunit 2 /// general transcription factor IIH subunit 2B (pseudogene) /// GTF2H2 family member C	8.62195	8.31867	8.13212	8.35956	8.47	8.25	354.66	303.56	1.17	0.86	0.221306	0.287		223758_s_at	GTF2H2 /// GTF2H2B /// GTF2H2C	general transcription factor IIH subunit 2 /// general transcription factor IIH subunit 2B (pseudogene) /// GTF2H2 family member C	8.89799	8.8622	7.54274	7.78919	8.88	7.66	471.17	203.09	2.32	0.43	1.87e-05	8.44e-05		223758_s_at	GTF2H2 /// GTF2H2B /// GTF2H2C	general transcription factor IIH subunit 2 /// general transcription factor IIH subunit 2B (pseudogene) /// GTF2H2 family member C	9.62816	9.87423	9.66978	9.05507	9.10975	9.06459	9.72	9.08	845.73	539.87	1.57	0.64	1e-05	1.79e-05
203817_at	GUCY1B3	guanylate cyclase 1, soluble, beta 3	8.30331	7.87174	8.0903	7.90861	8.08	8	272.01	255.9	1.06	0.94	0.645564	0.704		203817_at	GUCY1B3	guanylate cyclase 1, soluble, beta 3	8.03132	7.64628	7.20307	7.3114	7.84	7.26	228.94	152.98	1.5	0.67	0.0057324	0.0081		203817_at	GUCY1B3	guanylate cyclase 1, soluble, beta 3	10.0512	9.91756	10.0417	8.58272	8.73511	8.62612	10	8.65	1026.49	401.15	2.56	0.39	< 1e-07	< 1e-07
232889_at	GUSBP1	glucuronidase, beta pseudogene 1	6.30979	6.29402	7.42446	9.16582	6.3	8.25	78.9	314.11	0.25	3.98	0.0063759	0.0153		232889_at	GUSBP1	glucuronidase, beta pseudogene 1	7.78884	6.76726	7.08503	7.11925	7.26	7.1	155.21	137.39	1.13	0.89	0.55192	0.589		232889_at	GUSBP1	glucuronidase, beta pseudogene 1	8.47914	8.05156	8.68206	8.81246	8.37421	8.84851	8.4	8.68	338.79	409.69	0.83	1.21	0.124575	0.147
213089_at	GUSBP1 /// GUSBP3 /// LOC100272216	Glucuronidase, Beta Pseudogene 1 /// Glucuronidase, Beta Pseudogene 3 /// uncharacterized LOC100272216	6.87499	5.90615	7.40364	7.80926	6.37	7.6	83.9	194.88	0.43	2.32	0.0077897	0.0179		213089_at	GUSBP1 /// GUSBP3 /// LOC100272216	Glucuronidase, Beta Pseudogene 1 /// Glucuronidase, Beta Pseudogene 3 /// uncharacterized LOC100272216	6.96146	6.68435	6.67126	6.65121	6.82	6.66	113.21	101.21	1.12	0.89	0.271635	0.312		213089_at	GUSBP1 /// GUSBP3 /// LOC100272216	Glucuronidase, Beta Pseudogene 1 /// Glucuronidase, Beta Pseudogene 3 /// uncharacterized LOC100272216	8.23916	7.70594	8.13104	8.4146	7.88916	8.52164	8.02	8.27	260.54	309.79	0.84	1.19	0.176354	0.202
223541_at	HAS3	hyaluronan synthase 3	5.68804	5.6183	7.90445	7.88524	5.65	7.89	50.32	238	0.21	4.73	1.2e-06	0.000117		223541_at	HAS3	hyaluronan synthase 3	5.24163	5.32277	7.75012	7.9764	5.28	7.86	38.91	232.85	0.17	5.98	< 1e-07	4.4e-06		223541_at	HAS3	hyaluronan synthase 3	5.39108	5.63447	5.05954	9.00067	8.88134	8.7214	5.36	8.87	41.12	467.17	0.09	11.36	< 1e-07	< 1e-07
233655_s_at	HAUS6	HAUS augmin like complex subunit 6	6.58178	6.18702	6.18262	6.19221	6.38	6.19	83.54	72.88	1.15	0.87	0.284111	0.355		233655_s_at	HAUS6	HAUS augmin like complex subunit 6	7.25726	7.15142	6.05594	6.12895	7.2	6.09	147.48	68.24	2.16	0.46	1.86e-05	8.44e-05		233655_s_at	HAUS6	HAUS augmin like complex subunit 6	8.01871	8.23849	8.09544	7.74264	7.85829	7.54747	8.12	7.72	277.73	210.28	1.32	0.76	0.0016392	0.00225
205220_at	HCAR3	hydroxycarboxylic acid receptor 3	6.35382	5.95736	9.12437	9.05322	6.15	9.09	71.29	544.5	0.13	7.64	1.2e-06	0.000117		205220_at	HCAR3	hydroxycarboxylic acid receptor 3	6.71494	6.44748	8.91711	9.27147	6.58	9.09	95.75	546.58	0.18	5.71	4e-07	1.17e-05		205220_at	HCAR3	hydroxycarboxylic acid receptor 3	7.41792	7.49991	7.5682	10.1866	10.2682	10.3434	7.5	10.27	180.44	1231.37	0.15	6.82	< 1e-07	< 1e-07
240486_at	HELZ	helicase with zinc finger	4.4028	6.6043	4.82375	6.41463	5.39	5.56	45.37	49.15	0.92	1.08	0.884872	0.918		240486_at	HELZ	helicase with zinc finger	5.10313	5.69455	6.90463	6.80477	5.39	6.85	42.19	115.74	0.36	2.74	6.83e-05	0.000176		240486_at	HELZ	helicase with zinc finger	6.3106	6.28475	6.4734	6.70568	6.68563	6.76566	6.36	6.72	81.93	105.35	0.78	1.29	0.00067	0.000951
227347_x_at	HES4	hes family bHLH transcription factor 4	8.56962	8.68868	9.0298	9.48621	8.63	9.26	395.94	612.26	0.65	1.55	0.0125001	0.0257		227347_x_at	HES4	hes family bHLH transcription factor 4	8.99514	9.03697	9.9474	9.78865	9.02	9.87	517.73	934.48	0.55	1.8	0.0001425	0.000312		227347_x_at	HES4	hes family bHLH transcription factor 4	9.26199	9.33952	9.42776	11.1959	11.1139	11.1625	9.34	11.16	649.46	2284.12	0.28	3.52	< 1e-07	< 1e-07
219687_at	HHAT	hedgehog acyltransferase	4.20418	4.13412	4.36317	4.43655	4.17	4.4	17.99	21.11	0.85	1.17	0.124923	0.174		219687_at	HHAT	hedgehog acyltransferase	4.14311	4.10651	4.98089	4.79392	4.12	4.89	17.45	29.6	0.59	1.7	0.000341	0.000629		219687_at	HHAT	hedgehog acyltransferase	5.23918	5.31429	5.28331	6.43334	6.62498	6.58362	5.28	6.55	38.83	93.53	0.42	2.41	< 1e-07	< 1e-07
215933_s_at	HHEX	hematopoietically expressed homeobox	10.8363	10.1145	9.77831	9.5356	10.47	9.66	1423.67	807.29	1.76	0.57	0.0147263	0.0293		215933_s_at	HHEX	hematopoietically expressed homeobox	10.5584	10.7796	9.70473	9.52333	10.67	9.61	1628.09	783.63	2.08	0.48	6.53e-05	0.00017		215933_s_at	HHEX	hematopoietically expressed homeobox	10.6016	10.6312	10.5865	10.0514	10.0541	9.64857	10.61	9.92	1559.02	967.46	1.61	0.62	6.57e-05	0.000103
212964_at	HIC2	hypermethylated in cancer 2	9.31391	9.53358	9.85009	10.2438	9.42	10.05	686.8	1057.87	0.65	1.54	0.0117648	0.0245		212964_at	HIC2	hypermethylated in cancer 2	9.22685	9.17378	10.167	10.3066	9.2	10.24	588.26	1206.67	0.49	2.05	3.37e-05	0.000108		212964_at	HIC2	hypermethylated in cancer 2	10.0341	10.0436	10.0319	10.3685	10.4256	10.643	10.04	10.48	1050.27	1427.25	0.74	1.36	0.0003032	0.000444
212641_at	HIVEP2	human immunodeficiency virus type I enhancer binding protein 2	4.58951	4.46406	5.4477	5.93214	4.53	5.68	23.05	51.62	0.45	2.24	0.0006477	0.00285		212641_at	HIVEP2	human immunodeficiency virus type I enhancer binding protein 2	5.48028	5.23975	5.95969	5.66823	5.36	5.81	41.07	56.26	0.73	1.37	0.017345	0.0228		212641_at	HIVEP2	human immunodeficiency virus type I enhancer binding protein 2	6.07286	6.13669	5.78236	7.17167	7.18484	7.43297	6	7.26	63.88	153.61	0.42	2.4	3e-07	7.42e-07
218726_at	HJURP	Holliday junction recognition protein	9.96233	9.5553	9.72851	9.33834	9.76	9.53	866.36	741.05	1.17	0.86	0.30553	0.376		218726_at	HJURP	Holliday junction recognition protein	10.0146	10.0396	8.95855	8.95624	10.03	8.96	1043.44	497.1	2.1	0.48	1.91e-05	8.49e-05		218726_at	HJURP	Holliday junction recognition protein	10.3725	10.4986	10.4115	9.72676	9.79758	9.36194	10.43	9.63	1377.2	791.67	1.74	0.57	2.23e-05	3.76e-05
202072_at	HNRNPL	heterogeneous nuclear ribonucleoprotein L	8.19586	9.60621	7.39563	8.33821	8.87	7.85	478.06	233.44	2.05	0.49	0.076056	0.114		202072_at	HNRNPL	heterogeneous nuclear ribonucleoprotein L	9.00194	9.57081	9.03426	8.90057	9.28	8.97	624.42	500.56	1.25	0.8	0.129485	0.153		202072_at	HNRNPL	heterogeneous nuclear ribonucleoprotein L	9.83748	10.0007	9.84195	9.72721	9.66567	9.58069	9.89	9.66	951.05	807.8	1.18	0.85	0.0117311	0.0149
225786_at	HNRNPU	heterogeneous nuclear ribonucleoprotein U (scaffold attachment factor A)	7.47193	6.74238	8.25802	8.3779	7.1	8.32	137.87	319.12	0.43	2.31	0.0020125	0.00642		225786_at	HNRNPU	heterogeneous nuclear ribonucleoprotein U (scaffold attachment factor A)	8.17154	7.35806	7.68243	7.26875	7.75	7.47	217.49	177.98	1.22	0.82	0.295759	0.336		225786_at	HNRNPU	heterogeneous nuclear ribonucleoprotein U (scaffold attachment factor A)	9.11931	8.75951	9.10839	8.84439	8.71036	8.73301	8.99	8.76	510.49	434.31	1.18	0.85	0.0435172	0.0535
209675_s_at	HNRNPUL1	heterogeneous nuclear ribonucleoprotein U-like 1	9.66903	9.79203	9.23427	7.8347	9.73	8.51	849.54	370.8	2.29	0.44	0.0251012	0.0457		209675_s_at	HNRNPUL1	heterogeneous nuclear ribonucleoprotein U-like 1	8.26657	9.94427	8.95481	9.15492	9.07	9.05	550.81	531.85	1.04	0.97	0.911737	0.924		209675_s_at	HNRNPUL1	heterogeneous nuclear ribonucleoprotein U-like 1	9.04795	9.07338	8.95238	9.05004	8.8366	8.86421	9.02	8.92	520.79	483.36	1.08	0.93	0.206552	0.234
228642_at	HOTAIRM1	HOXA transcript antisense RNA, myeloid-specific 1	8.97312	9.03612	10.3267	10.3176	9	10.32	513.64	1280.21	0.4	2.49	3.26e-05	0.000624		228642_at	HOTAIRM1	HOXA transcript antisense RNA, myeloid-specific 1	8.87063	8.54716	10.252	10.3973	8.71	10.32	418.45	1282.43	0.33	3.06	4.9e-06	4.15e-05		228642_at	HOTAIRM1	HOXA transcript antisense RNA, myeloid-specific 1	9.92654	9.89323	9.91614	11.31	11.2522	11.327	9.91	11.3	963.38	2515.07	0.38	2.61	< 1e-07	< 1e-07
214639_s_at	HOXA1	homeobox A1	8.89666	8.82924	10.1379	9.84623	8.86	9.99	465.6	1018.38	0.46	2.19	0.0002243	0.00154		214639_s_at	HOXA1	homeobox A1	8.88728	8.62326	9.68697	9.78267	8.75	9.73	432.11	852.06	0.51	1.97	0.0001058	0.000246		214639_s_at	HOXA1	homeobox A1	9.67098	9.69947	9.68439	10.437	10.4678	10.5088	9.68	10.47	823.11	1419.55	0.58	1.72	2e-07	5.43e-07
219403_s_at	HPSE	heparanase	6.2516	6.09848	5.93455	6.00635	6.17	5.97	72.26	62.7	1.15	0.87	0.180315	0.241		219403_s_at	HPSE	heparanase	6.61016	6.48001	5.35071	5.70621	6.54	5.53	93.38	46.16	2.02	0.49	0.0001613	0.000341		219403_s_at	HPSE	heparanase	6.41634	6.64396	6.50607	6.13998	6.35872	6.56778	6.52	6.35	91.91	81.88	1.12	0.89	0.155456	0.18
212983_at	HRAS	Harvey rat sarcoma viral oncogene homolog	8.34314	8.50591	9.52685	9.35834	8.42	9.44	343.58	695.83	0.49	2.03	0.0002863	0.00176		212983_at	HRAS	Harvey rat sarcoma viral oncogene homolog	8.41918	8.558	9.55964	9.66327	8.49	9.61	359.19	782.23	0.46	2.18	2.12e-05	8.8e-05		212983_at	HRAS	Harvey rat sarcoma viral oncogene homolog	9.10777	9.04063	9.12654	9.86892	9.91615	10.0251	9.09	9.94	545.58	980.05	0.56	1.8	3e-07	7.42e-07
227361_at	HS3ST3B1	heparan sulfate (glucosamine) 3-O-sulfotransferase 3B1	10.2355	10.301	9.86636	10.2365	10.27	10.05	1233.21	1061.16	1.16	0.86	0.234295	0.302		227361_at	HS3ST3B1	heparan sulfate (glucosamine) 3-O-sulfotransferase 3B1	10.6466	10.1653	9.80669	9.91825	10.4	9.86	1356.8	930.89	1.46	0.69	0.013368	0.018		227361_at	HS3ST3B1	heparan sulfate (glucosamine) 3-O-sulfotransferase 3B1	11.187	11.36	11.2154	10.3338	10.3704	10.0334	11.25	10.24	2442.46	1214.26	2.01	0.5	1.1e-06	2.32e-06
1552766_at	HS6ST2	heparan sulfate 6-O-sulfotransferase 2	6.67877	5.8682	5.98084	6.11929	6.26	6.05	77.36	66.26	1.17	0.86	0.425018	0.499		1552766_at	HS6ST2	heparan sulfate 6-O-sulfotransferase 2	7.87886	7.73957	6.77387	6.56989	7.81	6.67	224.29	101.96	2.2	0.45	2.96e-05	0.000105		1552766_at	HS6ST2	heparan sulfate 6-O-sulfotransferase 2	8.26826	8.53006	8.2963	8.63758	8.58524	8.37792	8.36	8.53	329.67	370.56	0.89	1.12	0.109415	0.13
1556194_a_at	HSPA4L	heat shock 70kDa protein 4-like	6.80381	6.94159	8.00982	8.54434	6.87	8.27	117.19	310.2	0.38	2.65	0.000304	0.00177		1556194_a_at	HSPA4L	heat shock 70kDa protein 4-like	6.95243	6.37245	7.21124	7.87332	6.66	7.54	101.3	186.4	0.54	1.84	0.0082208	0.0114		1556194_a_at	HSPA4L	heat shock 70kDa protein 4-like	7.92214	7.97178	7.97604	8.35392	8.35361	8.43847	7.96	8.38	248.42	333.61	0.74	1.34	7.82e-05	0.000121
221667_s_at	HSPB8	heat shock 22kDa protein 8	6.77326	6.46791	8.06685	7.80218	6.62	7.93	98.4	244.64	0.4	2.49	0.0001757	0.00146		221667_s_at	HSPB8	heat shock 22kDa protein 8	6.79127	6.72783	7.93833	8.06946	6.76	8	108.35	256.69	0.42	2.37	8.8e-06	5.87e-05		221667_s_at	HSPB8	heat shock 22kDa protein 8	7.18612	7.20861	7.1013	9.17408	9.40709	9.45988	7.17	9.35	143.54	651.23	0.22	4.54	< 1e-07	< 1e-07
201185_at	HTRA1	HtrA serine peptidase 1	4.92072	5.63106	6.21676	5.91898	5.26	6.07	38.74	67.08	0.58	1.73	0.0175528	0.0336		201185_at	HTRA1	HtrA serine peptidase 1	4.70438	4.43623	6.74712	6.78045	4.57	6.76	23.76	108.67	0.22	4.57	3e-07	9.43e-06		201185_at	HTRA1	HtrA serine peptidase 1	6.72586	6.27746	6.19998	8.66448	8.75252	8.97989	6.4	8.8	84.51	445.4	0.19	5.27	< 1e-07	< 1e-07
230454_at	ICA1L	islet cell autoantigen 1 like	6.764	6.62931	7.47075	7.80919	6.7	7.64	103.73	199.46	0.52	1.92	0.0009138	0.00359		230454_at	ICA1L	islet cell autoantigen 1 like	6.39282	6.08819	7.78151	7.78963	6.24	7.79	75.61	220.64	0.34	2.92	4.7e-06	4.05e-05		230454_at	ICA1L	islet cell autoantigen 1 like	7.24325	6.87866	6.89073	8.87552	8.8366	9.03711	7	8.92	128.37	483.18	0.27	3.76	< 1e-07	< 1e-07
207194_s_at	ICAM4	intercellular adhesion molecule 4 (Landsteiner-Wiener blood group)	3.58366	3.9445	4.2634	4.82644	3.76	4.54	13.59	23.34	0.58	1.72	0.0121055	0.0252		207194_s_at	ICAM4	intercellular adhesion molecule 4 (Landsteiner-Wiener blood group)	4.35289	4.32147	5.91094	5.82331	4.34	5.87	20.21	58.37	0.35	2.89	1.5e-06	2.03e-05		207194_s_at	ICAM4	intercellular adhesion molecule 4 (Landsteiner-Wiener blood group)	5.03783	5.22515	5.03434	6.8256	6.70735	6.69502	5.1	6.74	34.28	107.09	0.32	3.12	< 1e-07	< 1e-07
225615_at	IFFO2	intermediate filament family orphan 2	5.66745	5.51081	6.05281	6.09858	5.59	6.08	48.14	67.45	0.71	1.4	0.0102269	0.0218		225615_at	IFFO2	intermediate filament family orphan 2	5.56118	5.39118	6.27028	6.68373	5.48	6.47	44.51	89.08	0.5	2	0.0002927	0.000555		225615_at	IFFO2	intermediate filament family orphan 2	6.77117	6.66453	6.7303	7.23873	7.40237	7.38532	6.72	7.34	105.57	162.26	0.65	1.54	7.2e-06	1.33e-05
210881_s_at	IGF2 /// INS-IGF2	insulin-like growth factor 2 /// INS-IGF2 readthrough	11.0765	11.6623	10.2485	8.52201	11.37	9.35	2645.64	668.71	3.96	0.25	0.007982	0.0182		210881_s_at	IGF2 /// INS-IGF2	insulin-like growth factor 2 /// INS-IGF2 readthrough	9.31281	11.3451	10.6521	11.0252	10.28	10.84	1286.25	1831.27	0.7	1.42	0.368066	0.408		210881_s_at	IGF2 /// INS-IGF2	insulin-like growth factor 2 /// INS-IGF2 readthrough	10.1806	10.2076	10.1838	10.7741	10.3369	10.2087	10.19	10.44	1168.69	1389.1	0.84	1.19	0.0736637	0.0887
216493_s_at	IGF2BP3	insulin-like growth factor 2 mRNA binding protein 3	6.50224	6.75079	5.7812	6.828	6.63	6.28	98.81	79.05	1.25	0.8	0.358967	0.43		216493_s_at	IGF2BP3	insulin-like growth factor 2 mRNA binding protein 3	7.58263	6.89172	6.18787	6.28402	7.23	6.24	150.87	75.37	2	0.5	0.0015383	0.00237		216493_s_at	IGF2BP3	insulin-like growth factor 2 mRNA binding protein 3	7.95988	8.16069	7.83687	7.86099	7.79944	7.89665	7.98	7.85	253.49	231.1	1.1	0.91	0.163283	0.189
201508_at	IGFBP4	insulin like growth factor binding protein 4	7.49529	7.39424	8.33389	6.42731	7.44	7.32	174.22	166.64	1.05	0.96	0.910237	0.936		201508_at	IGFBP4	insulin like growth factor binding protein 4	5.88815	7.30839	8.1837	8.34638	6.56	8.26	96.89	307.63	0.31	3.18	0.0023803	0.00356		201508_at	IGFBP4	insulin like growth factor binding protein 4	6.87662	6.78341	7.04975	8.51815	8.52977	8.37482	6.9	8.47	119.7	355.63	0.34	2.97	< 1e-07	< 1e-07
201162_at	IGFBP7	insulin like growth factor binding protein 7	10.9345	10.8235	11.9796	11.7106	10.88	11.84	1883.24	3678.99	0.51	1.95	0.0005245	0.00247		201162_at	IGFBP7	insulin like growth factor binding protein 7	10.8522	10.8197	12.0007	12.0282	10.84	12.01	1827.92	4137.29	0.44	2.26	9.6e-06	6.1e-05		201162_at	IGFBP7	insulin like growth factor binding protein 7	11.5592	11.6829	11.7942	13.4771	13.4894	13.504	11.68	13.49	3278.37	11506.9	0.28	3.51	< 1e-07	< 1e-07
227295_at	IKBIP	IKBKB interacting protein	6.56981	6.47651	8.10168	8.08785	6.52	8.09	91.97	273.38	0.34	2.97	1.18e-05	0.000346		227295_at	IKBIP	IKBKB interacting protein	6.51747	6.53212	8.03367	8.35519	6.52	8.19	92.08	292.93	0.31	3.18	3e-06	3.18e-05		227295_at	IKBIP	IKBKB interacting protein	7.53144	7.61243	7.64527	9.37397	9.34209	9.50195	7.6	9.41	193.53	678.41	0.29	3.51	< 1e-07	< 1e-07
221658_s_at	IL21R	interleukin 21 receptor	4.13113	4.00394	4.1478	4.2097	4.07	4.18	16.77	18.11	0.93	1.08	0.435204	0.508		221658_s_at	IL21R	interleukin 21 receptor	4.0401	3.99341	3.9825	3.96672	4.02	3.97	16.19	15.72	1.03	0.97	0.730662	0.761		221658_s_at	IL21R	interleukin 21 receptor	4.77584	5.02448	4.63945	6.43363	6.63647	6.28299	4.81	6.45	28.11	87.49	0.32	3.11	< 1e-07	< 1e-07
205945_at	IL6R	interleukin 6 receptor	6.88198	6.12053	8.02246	7.94379	6.49	7.98	90.59	253.02	0.36	2.79	0.0007724	0.00323		205945_at	IL6R	interleukin 6 receptor	7.47845	7.1336	6.92346	6.60575	7.3	6.76	158.25	108.73	1.46	0.69	0.0119705	0.0163		205945_at	IL6R	interleukin 6 receptor	8.07847	8.14154	7.85988	8.25428	7.95219	8.57134	8.03	8.26	260.77	306.4	0.85	1.17	0.126329	0.149
229197_at	ING5	inhibitor of growth family member 5	5.09842	5.09456	4.95056	5.51339	5.1	5.22	34.21	37.58	0.91	1.1	0.526293	0.597		229197_at	ING5	inhibitor of growth family member 5	6.49046	6.41712	5.33722	5.48032	6.45	5.41	87.66	42.48	2.06	0.48	3.35e-05	0.000108		229197_at	ING5	inhibitor of growth family member 5	7.27573	7.4072	7.25416	7.20223	7.34775	6.94987	7.31	7.16	158.94	143.67	1.11	0.9	0.180666	0.206
207688_s_at	INHBC	Inhibin Beta C Subunit	5.59635	9.3265	7.63634	7.77237	7.22	7.7	176.24	208.57	0.85	1.18	0.823897	0.864		207688_s_at	INHBC	Inhibin Beta C Subunit	7.43689	7.95033	9.13147	8.61134	7.69	8.87	207.02	468.34	0.44	2.26	0.0006885	0.00117		207688_s_at	INHBC	Inhibin Beta C Subunit	7.92157	8.07975	8.32012	7.78469	7.85908	7.96967	8.11	7.87	275.74	234.13	1.18	0.85	0.0435083	0.0535
209566_at	INSIG2	insulin induced gene 2	8.94598	8.56491	8.45125	8.22552	8.75	8.34	432.17	323.67	1.34	0.75	0.0543709	0.0857		209566_at	INSIG2	insulin induced gene 2	9.18633	8.9427	7.97222	8.01211	9.06	7.99	535.41	254.61	2.1	0.48	4.5e-05	0.000132		209566_at	INSIG2	insulin induced gene 2	9.45704	9.53804	9.48696	9.20882	9.10246	9.14944	9.49	9.15	721.08	569.51	1.27	0.79	0.000519	0.000745
231179_at	IP6K3	inositol hexakisphosphate kinase 3	7.23399	7.23478	9.53975	9.60761	7.23	9.57	150.58	762.02	0.2	5.06	9e-07	0.000117		231179_at	IP6K3	inositol hexakisphosphate kinase 3	6.95996	6.68096	9.79426	9.7472	6.82	9.77	113.02	873.54	0.13	7.73	< 1e-07	< 1e-07		231179_at	IP6K3	inositol hexakisphosphate kinase 3	7.94289	7.77214	8.00972	9.97395	9.99242	10.1932	7.91	10.05	240.23	1062.45	0.23	4.42	< 1e-07	< 1e-07
204030_s_at	IQCJ-SCHIP1 /// SCHIP1	IQCJ-SCHIP1 readthrough /// schwannomin interacting protein 1	6.44675	6.33199	8.85149	8.8845	6.39	8.87	83.83	467.23	0.18	5.57	7e-07	0.000117		204030_s_at	IQCJ-SCHIP1 /// SCHIP1	IQCJ-SCHIP1 readthrough /// schwannomin interacting protein 1	6.25943	6.08661	9.32026	9.38074	6.17	9.35	72.15	652.8	0.11	9.05	< 1e-07	< 1e-07		204030_s_at	IQCJ-SCHIP1 /// SCHIP1	IQCJ-SCHIP1 readthrough /// schwannomin interacting protein 1	6.34636	6.94961	6.86556	10.6937	10.7015	10.8646	6.72	10.75	105.46	1726.07	0.06	16.37	< 1e-07	< 1e-07
1569061_at	IQGAP3	IQ motif containing GTPase activating protein 3	5.35895	5.28827	4.25976	4.02353	5.32	4.14	40.05	17.65	2.27	0.44	0.0001272	0.00126		1569061_at	IQGAP3	IQ motif containing GTPase activating protein 3	4.52437	5.94839	4.02853	4.40251	5.19	4.21	37.7	18.58	2.03	0.49	0.0309191	0.039		1569061_at	IQGAP3	IQ motif containing GTPase activating protein 3	5.20592	5.13529	5.35702	5.20951	5.28408	5.05868	5.23	5.18	37.6	36.36	1.03	0.97	0.585796	0.617
1552477_a_at	IRF6	interferon regulatory factor 6	3.55039	3.81325	3.45452	3.43677	3.68	3.45	12.83	10.9	1.18	0.85	0.156707	0.212		1552477_a_at	IRF6	interferon regulatory factor 6	3.38542	3.56932	3.42318	3.59192	3.48	3.51	11.14	11.37	0.98	1.02	0.826606	0.851		1552477_a_at	IRF6	interferon regulatory factor 6	3.89836	4.0662	4.21025	5.5469	5.50754	5.21342	4.06	5.42	16.66	42.89	0.39	2.57	2e-07	5.43e-07
205483_s_at	ISG15	ISG15 ubiquitin-like modifier	9.69864	9.52901	9.96403	10.0534	9.61	10.01	783.52	1030.2	0.76	1.31	0.0269477	0.0483		205483_s_at	ISG15	ISG15 ubiquitin-like modifier	9.69409	9.62997	10.0829	10.2823	9.66	10.18	810.14	1162.16	0.7	1.43	0.0038517	0.00556		205483_s_at	ISG15	ISG15 ubiquitin-like modifier	9.61794	9.71678	9.76618	10.5872	10.6393	10.9141	9.7	10.71	831.92	1679.16	0.5	2.02	7e-07	1.53e-06
206104_at	ISL1	ISL LIM homeobox 1	8.48006	8.73704	8.04383	8.38795	8.61	8.21	390.33	297.32	1.31	0.76	0.0630829	0.0977		206104_at	ISL1	ISL LIM homeobox 1	8.67146	8.35745	8.21055	8.16774	8.51	8.19	365.68	291.86	1.25	0.8	0.0517777	0.0635		206104_at	ISL1	ISL LIM homeobox 1	9.16409	9.26436	9.17719	8.11296	8.18725	7.93427	9.2	8.08	588.9	270.25	2.18	0.46	< 1e-07	2.93e-07
222240_s_at	ISYNA1	inositol-3-phosphate synthase 1	8.24346	7.92501	8.03789	7.21945	8.08	7.62	271.39	197.91	1.37	0.73	0.146645	0.2		222240_s_at	ISYNA1	inositol-3-phosphate synthase 1	7.33215	7.9654	8.96192	8.86642	7.64	8.91	200.68	482.43	0.42	2.4	0.0002388	0.000471		222240_s_at	ISYNA1	inositol-3-phosphate synthase 1	7.91252	7.96797	8.05789	9.66713	9.42676	9.58716	7.98	9.56	252.38	755.01	0.33	2.99	< 1e-07	< 1e-07
206493_at	ITGA2B	integrin alpha 2b	7.02966	7.01514	8.21012	8.39839	7.02	8.3	130	316.1	0.41	2.43	5.85e-05	0.000803		206493_at	ITGA2B	integrin alpha 2b	6.66779	6.70435	8.22955	8.10131	6.69	8.17	102.97	287.1	0.36	2.79	2.3e-06	2.63e-05		206493_at	ITGA2B	integrin alpha 2b	7.83156	7.85672	7.97109	9.33512	9.31419	9.68291	7.89	9.44	236.62	696.55	0.34	2.94	< 1e-07	< 1e-07
201474_s_at	ITGA3	integrin alpha 3	5.38647	5.45062	6.10461	6.00308	5.42	6.05	42.77	66.43	0.64	1.55	0.0024474	0.00745		201474_s_at	ITGA3	integrin alpha 3	4.80069	5.13696	5.70068	6.25622	4.97	5.97	31.32	63.05	0.5	2.01	0.0010883	0.00175		201474_s_at	ITGA3	integrin alpha 3	5.89296	5.88643	5.47994	6.42753	6.67392	6.76809	5.75	6.62	53.93	98.58	0.55	1.83	3.45e-05	5.7e-05
205786_s_at	ITGAM	integrin, alpha M (complement component 3 receptor 3 subunit)	4.47661	4.34897	5.92467	5.34005	4.41	5.62	21.3	49.6	0.43	2.33	0.0008929	0.00357		205786_s_at	ITGAM	integrin, alpha M (complement component 3 receptor 3 subunit)	4.65755	4.65517	5.89245	5.76609	4.66	5.83	25.22	56.86	0.44	2.25	1.25e-05	6.92e-05		205786_s_at	ITGAM	integrin, alpha M (complement component 3 receptor 3 subunit)	5.50422	5.5469	5.56059	7.53922	7.56777	7.58702	5.54	7.56	46.44	189.32	0.25	4.08	< 1e-07	< 1e-07
214021_x_at	ITGB5	integrin beta 5	5.03703	7.14922	4.1962	5.05695	6	4.61	68.27	24.7	2.76	0.36	0.0614159	0.0955		214021_x_at	ITGB5	integrin beta 5	4.97199	5.62965	6.23478	6.39029	5.29	6.31	39.42	79.48	0.5	2.02	0.0012658	0.002		214021_x_at	ITGB5	integrin beta 5	6.26965	6.71962	6.1378	6.31495	6.34463	5.9387	6.37	6.2	83.04	73.49	1.13	0.88	0.271723	0.301
213076_at	ITPKC	inositol-trisphosphate 3-kinase C	6.14931	5.9637	6.91269	7.27878	6.06	7.09	66.56	136.78	0.49	2.06	0.0007032	0.003		213076_at	ITPKC	inositol-trisphosphate 3-kinase C	5.53492	5.73429	7.22631	7.22129	5.63	7.22	49.68	149.48	0.33	3.01	1.9e-06	2.32e-05		213076_at	ITPKC	inositol-trisphosphate 3-kinase C	6.93236	6.98118	7.01356	7.98689	7.9944	8.20539	6.98	8.06	125.86	267.28	0.47	2.12	< 1e-07	2.93e-07
209098_s_at	JAG1	jagged 1	5.49417	5.23322	5.33822	6.34015	5.36	5.82	41.18	57.25	0.72	1.39	0.179265	0.24		209098_s_at	JAG1	jagged 1	6.32827	6.264	6.12778	6.13501	6.3	6.13	78.58	70.1	1.12	0.89	0.202882	0.236		209098_s_at	JAG1	jagged 1	6.29589	6.44446	6.28242	8.09074	8.11535	8.08036	6.34	8.1	81.06	273.52	0.3	3.37	< 1e-07	< 1e-07
32137_at	JAG2	jagged 2	9.03913	8.93629	10.4376	9.76487	8.99	10.1	507.66	1098.44	0.46	2.16	0.0022981	0.00712		32137_at	JAG2	jagged 2	8.77334	9.09499	9.83794	9.87252	8.93	9.86	489.16	926.23	0.53	1.89	0.0002145	0.00043		32137_at	JAG2	jagged 2	9.25682	9.07423	9.33727	10.2434	10.1399	10.3823	9.22	10.25	597.49	1222.13	0.49	2.05	5e-07	1.13e-06
205841_at	JAK2	Janus kinase 2	4.11729	4.08195	4.8304	4.64231	4.1	4.74	17.14	26.66	0.64	1.55	0.0030842	0.00881		205841_at	JAK2	Janus kinase 2	4.46204	4.44814	5.00226	5.12709	4.46	5.06	21.93	33.47	0.66	1.53	0.0010908	0.00175		205841_at	JAK2	Janus kinase 2	5.7229	5.18191	4.77357	6.70287	6.65543	6.43031	5.21	6.6	37.43	96.75	0.39	2.58	2.83e-05	4.73e-05
214326_x_at	JUND	jun D proto-oncogene	7.36445	7.84444	6.1257	5.69165	7.6	5.9	194.61	60.07	3.24	0.31	0.0001815	0.00148		214326_x_at	JUND	jun D proto-oncogene	6.84658	8.84811	7.7488	7.79987	7.78	7.77	230.3	218.93	1.05	0.95	0.891466	0.908		214326_x_at	JUND	jun D proto-oncogene	7.42041	7.66317	7.68556	8.259	8.00587	7.91055	7.59	8.06	192.63	266.59	0.72	1.38	0.0012116	0.00168
213478_at	KAZN	kazrin, periplakin interacting protein	4.64256	4.74771	4.73839	4.93538	4.69	4.84	25.9	28.58	0.91	1.1	0.354487	0.425		213478_at	KAZN	kazrin, periplakin interacting protein	4.90622	4.6652	5.54577	5.48482	4.78	5.52	27.58	45.74	0.6	1.66	0.0006209	0.00106		213478_at	KAZN	kazrin, periplakin interacting protein	6.18864	6.14238	5.91308	7.06608	6.90663	7.38165	6.08	7.12	67.71	138.92	0.49	2.05	5.7e-06	1.07e-05
207103_at	KCND2	potassium channel, voltage gated Shal related subfamily D, member 2	4.83757	4.69791	5.2417	4.94501	4.77	5.09	27.24	34.14	0.8	1.25	0.0803501	0.119		207103_at	KCND2	potassium channel, voltage gated Shal related subfamily D, member 2	5.17993	4.8073	5.46706	5.63237	4.99	5.55	31.86	46.84	0.68	1.47	0.0075601	0.0105		207103_at	KCND2	potassium channel, voltage gated Shal related subfamily D, member 2	7.40911	7.55534	7.4461	8.6186	8.77525	8.80229	7.47	8.73	177.32	425.21	0.42	2.4	< 1e-07	< 1e-07
243435_at	KCNQ1OT1	KCNQ1 opposite strand/antisense transcript 1 (non-protein coding)	6.89761	6.37781	7.58842	7.90108	6.63	7.74	99.57	214.49	0.46	2.15	0.0015843	0.00538		243435_at	KCNQ1OT1	KCNQ1 opposite strand/antisense transcript 1 (non-protein coding)	7.06338	6.44184	6.77863	6.75601	6.75	6.77	107.83	108.93	0.99	1.01	0.942024	0.947		243435_at	KCNQ1OT1	KCNQ1 opposite strand/antisense transcript 1 (non-protein coding)	8.27522	7.91627	7.92394	8.74858	8.25943	8.93911	8.04	8.64	262.92	401.44	0.65	1.53	0.0033516	0.00448
238001_at	KCTD6	potassium channel tetramerization domain containing 6	6.77553	5.86416	6.09665	5.77894	6.3	5.94	79.88	61.3	1.3	0.77	0.243738	0.313		238001_at	KCTD6	potassium channel tetramerization domain containing 6	6.66055	6.65809	5.52345	5.52459	6.66	5.52	101.08	46.01	2.2	0.46	1.22e-05	6.92e-05		238001_at	KCTD6	potassium channel tetramerization domain containing 6	7.66017	7.74505	7.76696	7.21534	7.29163	7.00571	7.72	7.17	211.43	144.1	1.47	0.68	6.84e-05	0.000107
1553150_at	KDM1B	lysine (K)-specific demethylase 1B	4.21589	4.86939	3.80309	3.19876	4.53	3.49	23.31	11.32	2.06	0.49	0.0085304	0.0189		1553150_at	KDM1B	lysine (K)-specific demethylase 1B	3.50557	5.89678	3.74823	4.30582	4.55	4.02	26.01	16.3	1.6	0.63	0.316146	0.357		1553150_at	KDM1B	lysine (K)-specific demethylase 1B	4.31745	4.36442	4.18744	4.25282	4.24945	4.05849	4.29	4.19	19.56	18.21	1.07	0.93	0.239847	0.269
214295_at	KIAA0485	uncharacterized LOC57235	4.44288	4.08372	4.80419	6.27321	4.26	5.49	19.2	46.49	0.41	2.42	0.0253749	0.046		214295_at	KIAA0485	uncharacterized LOC57235	5.01456	4.40689	4.54659	4.42086	4.7	4.48	26.19	22.37	1.17	0.85	0.279792	0.32		214295_at	KIAA0485	uncharacterized LOC57235	5.33687	4.85853	5.50159	5.69902	5.27263	5.63202	5.23	5.53	37.59	46.35	0.81	1.23	0.0878313	0.105
226248_s_at	KIAA1324	KIAA1324	4.91812	5.29091	5.5974	5.24658	5.1	5.42	34.4	42.87	0.8	1.25	0.145049	0.198		226248_s_at	KIAA1324	KIAA1324	4.57333	4.78213	6.43512	6.58138	4.68	6.51	25.59	91.03	0.28	3.56	9e-07	1.72e-05		226248_s_at	KIAA1324	KIAA1324	5.17661	5.45509	5.33247	7.10824	7.00844	7.1344	5.32	7.08	39.99	135.65	0.29	3.39	< 1e-07	< 1e-07
235112_at	KIAA1958	KIAA1958	7.28502	7.48426	7.90783	9.03947	7.38	8.45	167.11	355.49	0.47	2.13	0.0178322	0.034		235112_at	KIAA1958	KIAA1958	8.06655	7.85811	7.89534	7.92311	7.96	7.91	249.4	240.39	1.04	0.96	0.691284	0.726		235112_at	KIAA1958	KIAA1958	8.77459	8.65075	8.91582	8.89434	8.72885	8.8366	8.78	8.82	439.7	451.92	0.97	1.03	0.653084	0.675
219306_at	KIF15	kinesin family member 15	7.88754	7.90007	7.93588	7.92714	7.89	7.93	237.83	244.13	0.97	1.03	0.777303	0.825		219306_at	KIF15	kinesin family member 15	7.98491	7.65737	7.06981	7.21107	7.82	7.14	226.15	141.09	1.6	0.62	0.0018263	0.00278		219306_at	KIF15	kinesin family member 15	8.85831	8.88646	9.00139	7.95619	8.01744	7.67855	8.92	7.88	482.83	236.23	2.04	0.49	7e-07	1.53e-06
221258_s_at	KIF18A	kinesin family member 18A	8.30275	7.68977	7.84408	7.46725	7.99	7.65	255.34	201.64	1.27	0.79	0.198723	0.261		221258_s_at	KIF18A	kinesin family member 18A	8.14306	8.17741	6.99085	7.29453	8.16	7.14	286.07	141.31	2.02	0.49	9.6e-05	0.000227		221258_s_at	KIF18A	kinesin family member 18A	8.83739	8.97553	8.81085	8.35614	8.36062	8.0627	8.87	8.26	469.37	306.52	1.53	0.65	6.32e-05	0.0001
231875_at	KIF21A	kinesin family member 21A	7.93587	8.8379	6.42449	8.11274	8.37	7.22	334.74	154.2	2.17	0.46	0.0844072	0.125		231875_at	KIF21A	kinesin family member 21A	8.17517	8.01267	7.51059	7.7451	8.09	7.63	273.22	197.79	1.38	0.72	0.0098165	0.0135		231875_at	KIF21A	kinesin family member 21A	8.97667	9.26754	8.31578	8.38107	8.4002	8.85013	8.84	8.54	462.51	373.2	1.24	0.81	0.172762	0.198
211519_s_at	KIF2C	kinesin family member 2C	7.57132	7.54096	6.91058	7.49105	7.56	7.19	188.2	147.12	1.28	0.78	0.132412	0.184		211519_s_at	KIF2C	kinesin family member 2C	8.17852	8.18189	7.25962	6.94743	8.18	7.1	290.06	137.52	2.11	0.47	6.77e-05	0.000175		211519_s_at	KIF2C	kinesin family member 2C	8.86529	8.93896	8.69957	8.12846	8.09901	7.83101	8.83	8.02	456.54	259.48	1.76	0.57	7.4e-06	1.37e-05
203130_s_at	KIF5C	kinesin family member 5C	5.46967	5.40534	5.56562	5.88156	5.44	5.72	43.34	52.84	0.82	1.22	0.113358	0.159		203130_s_at	KIF5C	kinesin family member 5C	5.87162	5.58077	6.38222	6.2882	5.72	6.34	52.94	80.74	0.66	1.53	0.0025903	0.00385		203130_s_at	KIF5C	kinesin family member 5C	5.91796	5.69587	5.95973	7.18375	7.59096	7.68775	5.86	7.48	57.99	179.46	0.32	3.09	1e-07	2.93e-07
226791_at	KIFC2	kinesin family member C2	7.79126	6.96297	7.8244	7.44421	7.37	7.63	166.24	198.68	0.84	1.2	0.398261	0.472		226791_at	KIFC2	kinesin family member C2	6.981	7.36891	7.74711	7.91104	7.17	7.83	144.5	227.4	0.64	1.57	0.0034064	0.00497		226791_at	KIFC2	kinesin family member C2	7.36703	7.32275	7.45909	8.45694	8.32142	8.63022	7.38	8.47	166.91	354.47	0.47	2.12	2e-07	5.43e-07
209211_at	KLF5	Kruppel-like factor 5 (intestinal)	6.50036	6.16321	5.50983	5.97595	6.33	5.74	80.55	53.55	1.5	0.66	0.0261896	0.047		209211_at	KLF5	Kruppel-like factor 5 (intestinal)	6.91756	6.65329	5.51839	5.58734	6.78	5.55	110.31	46.94	2.35	0.43	1.97e-05	8.58e-05		209211_at	KLF5	Kruppel-like factor 5 (intestinal)	5.81221	6.17735	6.04712	5.09778	5.16222	5.1663	6.01	5.14	64.54	35.31	1.83	0.55	2.7e-06	5.29e-06
208960_s_at	KLF6	Kruppel-like factor 6	7.41181	7.17147	6.82109	6.71605	7.29	6.77	156.68	109.03	1.44	0.7	0.0106808	0.0226		208960_s_at	KLF6	Kruppel-like factor 6	8.27138	8.22756	6.8741	6.85489	8.25	6.86	304.33	116.52	2.61	0.38	2.9e-06	3.11e-05		208960_s_at	KLF6	Kruppel-like factor 6	9.1643	9.09099	9.13059	9.09891	9.18382	9.21332	9.13	9.17	559.75	574.18	0.97	1.03	0.603639	0.633
1556012_at	KLHDC7A	kelch domain containing 7A	5.13206	5.39402	6.17772	6.16798	5.26	6.17	38.4	72.15	0.53	1.88	0.0006289	0.00282		1556012_at	KLHDC7A	kelch domain containing 7A	4.82611	4.96376	5.83733	5.86943	4.89	5.85	29.75	57.82	0.51	1.94	5.68e-05	0.000154		1556012_at	KLHDC7A	kelch domain containing 7A	5.77618	6.12706	5.8619	7.53144	7.38638	7.48123	5.92	7.47	60.62	176.85	0.34	2.92	< 1e-07	< 1e-07
227875_at	KLHL13	kelch-like family member 13	6.53139	5.9647	7.23017	6.96341	6.24	7.1	76.01	136.88	0.56	1.8	0.0067549	0.016		227875_at	KLHL13	kelch-like family member 13	5.74478	5.35032	7.47238	7.54894	5.54	7.51	46.77	182.36	0.26	3.9	1.6e-06	2.13e-05		227875_at	KLHL13	kelch-like family member 13	7.00741	6.99067	6.82808	8.15148	8.25227	8.14531	6.94	8.18	122.96	290.63	0.42	2.36	< 1e-07	< 1e-07
207723_s_at	KLRC3	killer cell lectin-like receptor subfamily C, member 3	4.25462	4.68845	5.15848	5.16815	4.47	5.16	22.19	35.84	0.62	1.62	0.0066832	0.0159		207723_s_at	KLRC3	killer cell lectin-like receptor subfamily C, member 3	4.06845	3.94814	4.72563	4.99284	4.01	4.86	16.09	29.03	0.55	1.8	0.000298	0.000562		207723_s_at	KLRC3	killer cell lectin-like receptor subfamily C, member 3	4.85772	4.69899	4.7783	6.43845	6.25136	6.4283	4.78	6.37	27.44	82.87	0.33	3.02	< 1e-07	< 1e-07
227250_at	KREMEN1	kringle containing transmembrane protein 1	6.11351	6.28121	7.07632	7.28561	6.2	7.18	73.38	145.11	0.51	1.98	0.0004176	0.00216		227250_at	KREMEN1	kringle containing transmembrane protein 1	6.58367	6.24653	7.47135	7.76835	6.41	7.62	85.34	196.7	0.43	2.3	8.4e-05	0.000206		227250_at	KREMEN1	kringle containing transmembrane protein 1	6.78928	6.94823	6.96455	7.6836	7.53756	7.97275	6.9	7.73	119.48	212.5	0.56	1.78	1.56e-05	2.7e-05
205157_s_at	KRT17	keratin 17, type I	6.11533	5.54385	6.63616	6.27965	5.82	6.46	56.87	87.91	0.65	1.55	0.0302651	0.0526		205157_s_at	KRT17	keratin 17, type I	5.49627	5.94351	6.64729	6.69563	5.72	6.67	52.71	101.93	0.52	1.93	0.0004164	0.000748		205157_s_at	KRT17	keratin 17, type I	5.94207	5.93039	5.91363	7.41581	7.50898	7.25774	5.93	7.39	60.91	168.22	0.36	2.76	< 1e-07	< 1e-07
233537_at	KRTAP3-1	keratin associated protein 3-1	8.88649	8.57221	7.98334	8.09619	8.73	8.04	424.42	263.15	1.61	0.62	0.0040268	0.0107		233537_at	KRTAP3-1	keratin associated protein 3-1	8.71287	8.99004	7.6603	7.72272	8.85	7.69	461.91	206.72	2.23	0.45	3.29e-05	0.000108		233537_at	KRTAP3-1	keratin associated protein 3-1	7.47004	7.52859	7.48361	6.74332	7.03671	6.56478	7.49	6.78	180.28	110.02	1.64	0.61	5.62e-05	9.04e-05
1552486_s_at	LACTB	lactamase, beta	8.10391	7.58921	7.55244	7.48607	7.84	7.52	230.17	183.45	1.25	0.8	0.137407	0.189		1552486_s_at	LACTB	lactamase, beta	7.92933	8.04296	6.88989	6.90965	7.99	6.9	253.55	119.41	2.12	0.47	2.09e-05	8.8e-05		1552486_s_at	LACTB	lactamase, beta	8.47292	8.76828	8.56342	8.3587	8.33914	8.25905	8.6	8.32	388.44	319.34	1.22	0.82	0.0081501	0.0105
216641_s_at	LAD1	ladinin 1	7.7465	8.09249	6.3452	6.96247	7.92	6.65	242.11	100.69	2.4	0.42	0.0013446	0.00475		216641_s_at	LAD1	ladinin 1	7.82037	8.92665	7.82871	7.59678	8.36	7.71	331.65	209.78	1.58	0.63	0.0648648	0.0791		216641_s_at	LAD1	ladinin 1	8.07239	8.27897	8.00878	7.83034	7.85809	7.73051	8.12	7.81	278.21	223.84	1.24	0.8	0.0041392	0.00549
209270_at	LAMB3	laminin, beta 3	6.26828	5.80136	6.96231	6.83311	6.03	6.9	65.56	119.24	0.55	1.82	0.002942	0.00852		209270_at	LAMB3	laminin, beta 3	5.50114	6.02644	8.13812	8.15525	5.76	8.15	54.33	283.4	0.19	5.22	1e-06	1.76e-05		209270_at	LAMB3	laminin, beta 3	6.62233	6.40626	6.7303	8.78011	9.14783	8.88458	6.58	8.94	96.09	490.3	0.2	5.1	< 1e-07	< 1e-07
201721_s_at	LAPTM5	lysosomal protein transmembrane 5	5.68027	5.66852	6.10243	5.96619	5.67	6.03	51.07	65.54	0.78	1.28	0.0332044	0.0563		201721_s_at	LAPTM5	lysosomal protein transmembrane 5	5.38501	4.73427	6.02818	6.2268	5.05	6.13	33.35	69.91	0.48	2.1	0.0009328	0.00152		201721_s_at	LAPTM5	lysosomal protein transmembrane 5	6.2317	6.25599	6.40682	7.62627	7.56996	7.70415	6.3	7.63	78.69	198.56	0.4	2.52	< 1e-07	< 1e-07
212193_s_at	LARP1	La ribonucleoprotein domain family, member 1	10.3046	10.0695	10.123	7.78766	10.19	8.88	1165.76	496.39	2.35	0.43	0.110762	0.156		212193_s_at	LARP1	La ribonucleoprotein domain family, member 1	8.50705	10.251	9.45938	9.69663	9.34	9.58	665.83	764.3	0.87	1.15	0.676143	0.711		212193_s_at	LARP1	La ribonucleoprotein domain family, member 1	9.11765	9.07787	9.28357	9.02885	8.82498	8.71978	9.16	8.86	571.93	463.97	1.23	0.81	0.009217	0.0119
1569532_a_at	LCN15	lipocalin 15	6.40013	6.12483	6.75768	6.43345	6.26	6.59	76.77	96.71	0.79	1.26	0.101206	0.145		1569532_a_at	LCN15	lipocalin 15	6.1683	5.835	8.23428	8.6819	6	8.46	64.07	351.67	0.18	5.49	1.1e-06	1.86e-05		1569532_a_at	LCN15	lipocalin 15	6.81815	6.77473	7.01005	8.73882	8.70057	8.63726	6.87	8.69	116.78	413.64	0.28	3.54	< 1e-07	< 1e-07
209894_at	LEPR	leptin receptor	7.60754	7.88455	7.33529	7.8166	7.74	7.57	214.68	190.8	1.13	0.89	0.427035	0.5		209894_at	LEPR	leptin receptor	8.1766	7.63866	6.76121	7.14012	7.9	6.95	240.12	123.7	1.94	0.52	0.0015908	0.00244		209894_at	LEPR	leptin receptor	8.96898	9.17758	9.07773	7.58492	7.90421	7.28247	9.07	7.59	539.23	192.74	2.8	0.36	6e-07	1.33e-06
213880_at	LGR5	leucine-rich repeat containing G protein-coupled receptor 5	8.66558	8.56754	7.80467	7.82074	8.62	7.81	392.5	224.83	1.75	0.57	0.0006478	0.00285		213880_at	LGR5	leucine-rich repeat containing G protein-coupled receptor 5	8.83559	8.54341	6.64361	6.84057	8.69	6.74	412.86	107.05	3.86	0.26	1.2e-06	1.89e-05		213880_at	LGR5	leucine-rich repeat containing G protein-coupled receptor 5	9.21024	9.52816	9.31333	7.31397	7.44163	6.41125	9.35	7.04	652.84	133.03	4.91	0.2	1e-06	2.13e-06
214045_at	LIAS	lipoic acid synthetase	7.84325	7.39566	7.34491	7.5405	7.62	7.44	196.65	173.97	1.13	0.88	0.377908	0.451		214045_at	LIAS	lipoic acid synthetase	8.19934	7.84437	6.68	6.72886	8.02	6.7	259.91	104.29	2.49	0.4	2.24e-05	9e-05		214045_at	LIAS	lipoic acid synthetase	8.39945	8.38957	8.30848	7.92684	7.94556	7.62127	8.37	7.83	329.89	227.74	1.45	0.69	0.0001821	0.000274
218600_at	LIMD2	LIM domain containing 2	7.31119	7.51401	6.71646	5.70131	7.41	6.19	170.38	73.97	2.3	0.43	0.007714	0.0179		218600_at	LIMD2	LIM domain containing 2	5.83789	6.93736	7.19965	7.10899	6.36	7.15	83.73	142.45	0.59	1.7	0.0351342	0.0439		218600_at	LIMD2	LIM domain containing 2	6.37055	6.83554	6.96282	7.01317	7.03391	7.19155	6.72	7.08	105.64	135.26	0.78	1.28	0.0239122	0.0298
202193_at	LIMK2	LIM domain kinase 2	7.73495	7.84733	8.59509	9.10926	7.79	8.85	221.5	462.14	0.48	2.09	0.0012556	0.00455		202193_at	LIMK2	LIM domain kinase 2	8.15026	7.90785	8.6651	8.82168	8.03	8.74	261.21	428.57	0.61	1.64	0.0008972	0.00147		202193_at	LIMK2	LIM domain kinase 2	8.57943	8.67469	8.81197	9.57959	9.62856	9.52278	8.69	9.58	412.63	763.76	0.54	1.85	5e-07	1.13e-06
219563_at	LINC00341 /// SYNE3	long intergenic non-protein coding RNA 341 /// spectrin repeat containing, nuclear envelope family member 3	6.59949	6.98863	8.01359	8.37284	6.79	8.19	110.97	292.69	0.38	2.64	0.0002702	0.00172		219563_at	LINC00341 /// SYNE3	long intergenic non-protein coding RNA 341 /// spectrin repeat containing, nuclear envelope family member 3	7.31326	6.49039	8.13023	8.42147	6.89	8.27	119.58	309.94	0.39	2.59	0.0005994	0.00103		219563_at	LINC00341 /// SYNE3	long intergenic non-protein coding RNA 341 /// spectrin repeat containing, nuclear envelope family member 3	8.47732	8.30153	8.64919	9.45448	9.4605	9.80635	8.47	9.57	356.07	762.07	0.47	2.14	2.3e-06	4.6e-06
236798_at	LINC00888	long intergenic non-protein coding RNA 888	5.5003	5.71485	6.30622	7.03111	5.61	6.66	48.76	101.73	0.48	2.09	0.0042975	0.0111		236798_at	LINC00888	long intergenic non-protein coding RNA 888	5.76471	4.8121	6.62613	6.62293	5.27	6.62	39.08	98.67	0.4	2.52	0.0011052	0.00177		236798_at	LINC00888	long intergenic non-protein coding RNA 888	6.49184	6.74571	6.55765	7.24596	7.33958	7.49687	6.6	7.36	96.9	164.37	0.59	1.7	7.8e-06	1.43e-05
243762_at	LINC01297	long intergenic non-protein coding RNA 1297	5.75314	5.82972	5.83436	5.90575	5.79	5.87	55.39	58.49	0.95	1.06	0.568989	0.631		243762_at	LINC01297	long intergenic non-protein coding RNA 1297	5.34469	5.37255	6.35001	6.17287	5.36	6.26	41.03	76.72	0.53	1.87	0.0001028	0.000239		243762_at	LINC01297	long intergenic non-protein coding RNA 1297	6.47124	6.311	6.64868	7.72647	7.76604	8.11563	6.48	7.87	89.08	233.84	0.38	2.63	3e-07	7.42e-07
229296_at	LINC01503	long intergenic non-protein coding RNA 1503	5.58069	5.45072	6.80635	6.63757	5.52	6.72	45.75	105.56	0.43	2.31	9.47e-05	0.00104		229296_at	LINC01503	long intergenic non-protein coding RNA 1503	5.31179	5.22062	6.68142	7.13781	5.27	6.91	38.48	120.23	0.32	3.12	1.02e-05	6.28e-05		229296_at	LINC01503	long intergenic non-protein coding RNA 1503	5.96306	6.81019	6.92388	8.72005	8.85554	8.89686	6.55	8.82	94.73	453.25	0.21	4.78	5e-07	1.13e-06
200704_at	LITAF	lipopolysaccharide-induced TNF factor	9.40575	9.72828	9.99834	10.1112	9.57	10.05	758.5	1063.62	0.71	1.4	0.0203016	0.0382		200704_at	LITAF	lipopolysaccharide-induced TNF factor	9.42001	9.57381	10.5273	10.6155	9.5	10.57	722.53	1521.63	0.47	2.11	2.97e-05	0.000105		200704_at	LITAF	lipopolysaccharide-induced TNF factor	10.3444	10.3449	10.3634	11.5075	11.4724	11.715	10.35	11.56	1305.96	3029.68	0.43	2.32	< 1e-07	< 1e-07
230606_at	LOC100287525	uncharacterized LOC100287525	8.14062	8.05371	8.71753	8.36429	8.1	8.54	273.84	372.45	0.74	1.36	0.0322531	0.0552		230606_at	LOC100287525	uncharacterized LOC100287525	7.68685	7.79113	8.87051	8.72779	7.74	8.8	213.63	445.46	0.48	2.09	3.27e-05	0.000108		230606_at	LOC100287525	uncharacterized LOC100287525	8.36431	8.46346	8.40501	9.20924	9.07888	9.43655	8.41	9.24	340.36	605.32	0.56	1.78	4.1e-06	7.83e-06
234344_at	LOC100288675	uncharacterized LOC100288675	4.2578	6.18365	5.41031	5.7833	5.13	5.59	37.29	48.4	0.77	1.3	0.526229	0.597		234344_at	LOC100288675	uncharacterized LOC100288675	5.29721	5.61357	6.45648	6.5356	5.45	6.5	43.88	90.26	0.49	2.06	9.46e-05	0.000225		234344_at	LOC100288675	uncharacterized LOC100288675	6.32978	6.44904	6.33073	6.19229	6.11331	6.28362	6.37	6.2	82.7	73.33	1.13	0.89	0.0429989	0.053
219599_at	LOC100653227 /// ENSG00000229939	---	4.08747	6.56482	5.4244	6.52754	5.18	5.95	40.12	62.94	0.64	1.57	0.426952	0.5		219599_at	LOC100653227 /// ENSG00000229939	---	6.07009	5.59277	7.39603	6.97782	5.83	7.18	56.94	145.71	0.39	2.56	0.0001439	0.000313		219599_at	LOC100653227 /// ENSG00000229939	---	6.9584	6.9214	7.11931	6.63953	6.6956	6.92209	7	6.75	127.97	107.81	1.19	0.84	0.0224057	0.028
229872_s_at	LOC100996720 /// LOC100996740 /// LOC642441 /// LOC730257	uncharacterized LOC100996720 /// uncharacterized LOC100996740 /// uncharacterized LOC642441 /// uncharacterized LOC730257	9.20221	9.48969	9.35633	9.57765	9.34	9.47	650.75	707.7	0.92	1.09	0.483713	0.556		229872_s_at	LOC100996720 /// LOC100996740 /// LOC642441 /// LOC730257	uncharacterized LOC100996720 /// uncharacterized LOC100996740 /// uncharacterized LOC642441 /// uncharacterized LOC730257	8.97554	8.92751	10.1347	9.9598	8.95	10.05	495.08	1058.1	0.47	2.14	2.64e-05	9.84e-05		229872_s_at	LOC100996720 /// LOC100996740 /// LOC642441 /// LOC730257	uncharacterized LOC100996720 /// uncharacterized LOC100996740 /// uncharacterized LOC642441 /// uncharacterized LOC730257	9.92235	9.89687	9.98526	10.7865	10.8586	11.0365	9.93	10.89	978.77	1902.78	0.51	1.94	3e-07	7.42e-07
232615_at	LOC100996741	uncharacterized LOC100996741	6.27352	5.30594	6.65672	7.51652	5.77	7.07	55.32	135.92	0.41	2.46	0.0131943	0.0269		232615_at	LOC100996741	uncharacterized LOC100996741	6.45744	6.26165	5.42093	5.9123	6.36	5.66	82.11	50.8	1.62	0.62	0.0046884	0.00667		232615_at	LOC100996741	uncharacterized LOC100996741	7.47932	7.09469	7.60609	7.92739	7.68953	8.06315	7.39	7.89	168.12	237.76	0.71	1.41	0.0038731	0.00515
244749_at	LOC101927204	uncharacterized LOC101927204	4.90722	5.29339	5.60671	5.85153	5.1	5.73	34.3	53.04	0.65	1.55	0.0116607	0.0244		244749_at	LOC101927204	uncharacterized LOC101927204	5.5	5.1831	6.13428	6.21703	5.34	6.18	40.55	72.29	0.56	1.78	0.0004255	0.00076		244749_at	LOC101927204	uncharacterized LOC101927204	6.93574	6.90096	6.68746	7.94841	7.95871	8.09999	6.84	8	114.67	256.42	0.45	2.24	< 1e-07	2.93e-07
242873_at	LOC101928100	uncharacterized LOC101928100	5.48397	5.16695	6.1676	6.15057	5.32	6.16	40.1	71.46	0.56	1.78	0.0013743	0.00484		242873_at	LOC101928100	uncharacterized LOC101928100	4.75528	4.48742	6.52216	6.56035	4.62	6.54	24.61	93.14	0.26	3.78	7e-07	1.5e-05		242873_at	LOC101928100	uncharacterized LOC101928100	4.85676	4.92755	5.69391	7.24325	7.56464	7.95521	5.15	7.58	35.74	192.36	0.19	5.38	6e-07	1.33e-06
244570_at	LOC101928433	arabinogalactan protein 1-like	4.39174	4.26675	4.91427	5.25605	4.33	5.08	20.1	33.95	0.59	1.69	0.0029679	0.00856		244570_at	LOC101928433	arabinogalactan protein 1-like	4.41122	4.41122	5.23567	5.13666	4.41	5.19	21.28	36.41	0.58	1.71	0.000212	0.000426		244570_at	LOC101928433	arabinogalactan protein 1-like	5.28528	5.49176	5.26163	6.61856	6.84959	6.75726	5.35	6.74	40.68	107.03	0.38	2.63	< 1e-07	< 1e-07
225062_at	LOC102723360 /// LOC102724219 /// LOC102724441 /// LOC102724843 /// LOC102724951 /// LOC389831	uncharacterized LOC102723360 /// uncharacterized LOC102724219 /// uncharacterized LOC102724441 /// uncharacterized LOC102724843 /// uncharacterized LOC102724951 /// uncharacterized LOC389831	8.36792	8.1122	8.28619	8.1794	8.24	8.23	302.35	300.83	1.01	0.99	0.96267	0.975		225062_at	LOC102723360 /// LOC102724219 /// LOC102724441 /// LOC102724843 /// LOC102724951 /// LOC389831	uncharacterized LOC102723360 /// uncharacterized LOC102724219 /// uncharacterized LOC102724441 /// uncharacterized LOC102724843 /// uncharacterized LOC102724951 /// uncharacterized LOC389831	9.04733	8.71179	7.63444	7.75048	8.88	7.69	470.99	206.85	2.28	0.44	4.62e-05	0.000134		225062_at	LOC102723360 /// LOC102724219 /// LOC102724441 /// LOC102724843 /// LOC102724951 /// LOC389831	uncharacterized LOC102723360 /// uncharacterized LOC102724219 /// uncharacterized LOC102724441 /// uncharacterized LOC102724843 /// uncharacterized LOC102724951 /// uncharacterized LOC389831	9.60524	9.556	9.68159	9.11533	9.18397	9.01175	9.61	9.1	783.77	550.15	1.42	0.7	4.18e-05	6.82e-05
228717_at	LOC102723864	uncharacterized LOC102723864	7.00306	6.23285	7.79879	7.46605	6.61	7.63	98.22	198.42	0.5	2.02	0.007786	0.0179		228717_at	LOC102723864	uncharacterized LOC102723864	6.72473	6.73417	7.74752	7.49548	6.73	7.62	106.11	196.92	0.54	1.86	0.0001679	0.00035		228717_at	LOC102723864	uncharacterized LOC102723864	7.50612	7.69327	7.54727	8.23436	8.13655	8.29323	7.58	8.22	191.64	298.46	0.64	1.56	9.1e-06	1.64e-05
230653_at	LOC102724275 /// LOC102725134 /// LOC105369228	uncharacterized LOC102724275 /// uncharacterized LOC102725134 /// uncharacterized LOC105369228	5.76574	5.13788	7.13327	7.23227	5.44	7.18	43.77	145.29	0.3	3.32	0.00015	0.00138		230653_at	LOC102724275 /// LOC102725134 /// LOC105369228	uncharacterized LOC102724275 /// uncharacterized LOC102725134 /// uncharacterized LOC105369228	5.40102	4.8167	5.2851	5.04092	5.1	5.16	34.51	35.83	0.96	1.04	0.791682	0.817		230653_at	LOC102724275 /// LOC102725134 /// LOC105369228	uncharacterized LOC102724275 /// uncharacterized LOC102725134 /// uncharacterized LOC105369228	6.8184	6.71803	7.20709	7.27625	6.97437	6.95758	6.91	7.07	120.64	134.31	0.9	1.11	0.262425	0.292
214203_s_at	LOC102724788 /// PRODH	proline dehydrogenase 1, mitochondrial /// proline dehydrogenase (oxidase) 1	7.95282	7.87447	8.47214	7.80639	7.91	8.13	241.13	281.94	0.86	1.17	0.354792	0.425		214203_s_at	LOC102724788 /// PRODH	proline dehydrogenase 1, mitochondrial /// proline dehydrogenase (oxidase) 1	7.09661	8.00228	8.97497	9.47573	7.54	9.22	187.33	598.56	0.31	3.2	0.0004025	0.000724		214203_s_at	LOC102724788 /// PRODH	proline dehydrogenase 1, mitochondrial /// proline dehydrogenase (oxidase) 1	7.46087	8.04654	8.16153	9.76302	9.60418	9.79687	7.88	9.72	237.15	844.15	0.28	3.56	3e-07	7.42e-07
211996_s_at	LOC105369248 /// LOC613037 /// NPIPB11 /// NPIPB3 /// NPIPB4 /// NPIPB5	nuclear pore complex-interacting protein family member B5-like /// nuclear pore complex interacting protein pseudogene /// nuclear pore complex interacting protein family, member B11 /// nuclear pore complex interacting protein family, member B3 /// nuclear pore complex interacting protein family, member B4 /// nuclear pore complex interacting protein family, member B5	9.72331	9.38239	10.5904	10.8158	9.55	10.7	751.09	1667.03	0.45	2.22	0.0003917	0.00211		211996_s_at	LOC105369248 /// LOC613037 /// NPIPB11 /// NPIPB3 /// NPIPB4 /// NPIPB5	nuclear pore complex-interacting protein family member B5-like /// nuclear pore complex interacting protein pseudogene /// nuclear pore complex interacting protein family, member B11 /// nuclear pore complex interacting protein family, member B3 /// nuclear pore complex interacting protein family, member B4 /// nuclear pore complex interacting protein family, member B5	9.9722	9.59949	9.99386	9.89678	9.78	9.95	882.74	985.91	0.9	1.12	0.32642	0.367		211996_s_at	LOC105369248 /// LOC613037 /// NPIPB11 /// NPIPB3 /// NPIPB4 /// NPIPB5	nuclear pore complex-interacting protein family member B5-like /// nuclear pore complex interacting protein pseudogene /// nuclear pore complex interacting protein family, member B11 /// nuclear pore complex interacting protein family, member B3 /// nuclear pore complex interacting protein family, member B4 /// nuclear pore complex interacting protein family, member B5	10.5982	10.2943	10.6944	10.845	10.5416	10.9916	10.53	10.79	1477.52	1773.93	0.83	1.2	0.0680765	0.0824
240616_at	LOC105370333	uncharacterized LOC105370333	7.41828	7.52047	8.20797	7.98538	7.47	8.1	177.22	273.74	0.65	1.54	0.0041776	0.0109		240616_at	LOC105370333	uncharacterized LOC105370333	7.59123	7.57045	8.25861	8.52678	7.58	8.39	191.45	336.09	0.57	1.76	0.0003498	0.00064		240616_at	LOC105370333	uncharacterized LOC105370333	8.28852	8.21436	8.23905	9.12732	9.18865	9.52292	8.25	9.28	303.87	621.51	0.49	2.05	1.1e-06	2.32e-06
1570552_at	LOC105372024	uncharacterized LOC105372024	4.93377	5.96142	4.71761	5.64355	5.42	5.16	43.64	36.27	1.2	0.83	0.533673	0.603		1570552_at	LOC105372024	uncharacterized LOC105372024	4.04355	4.31711	6.0838	5.61772	4.18	5.85	18.13	57.71	0.31	3.18	1.63e-05	8.01e-05		1570552_at	LOC105372024	uncharacterized LOC105372024	5.3394	5.33111	5.24478	5.12704	4.99199	5.47939	5.3	5.2	39.54	36.74	1.08	0.93	0.370984	0.402
240467_at	LOC105373341	uncharacterized LOC105373341	4.15408	4.09758	5.65135	5.44229	4.13	5.55	17.46	46.75	0.37	2.68	3.58e-05	0.000656		240467_at	LOC105373341	uncharacterized LOC105373341	4.82983	4.63306	5.39639	5.16384	4.73	5.28	26.56	38.86	0.68	1.46	0.0046261	0.00659		240467_at	LOC105373341	uncharacterized LOC105373341	5.92146	6.04606	6.0162	6.83714	6.95846	6.71135	5.99	6.83	63.76	114.22	0.56	1.79	1e-06	2.13e-06
1557383_a_at	LOC105376896	uncharacterized LOC105376896	5.3806	5.4089	6.38819	7.42951	5.39	6.89	42.07	120.16	0.35	2.86	0.0025487	0.00763		1557383_a_at	LOC105376896	uncharacterized LOC105376896	5.56326	4.1091	5.82501	6.11718	4.78	5.97	28.57	62.73	0.46	2.2	0.0203353	0.0264		1557383_a_at	LOC105376896	uncharacterized LOC105376896	6.81171	6.96657	7.17333	7.57957	7.52293	7.68757	6.98	7.6	126.58	193.57	0.65	1.53	7.75e-05	0.00012
238632_at	LOC105377283	uncharacterized LOC105377283	6.30339	6.39981	7.48259	7.64494	6.35	7.56	81.66	189.2	0.43	2.32	8.18e-05	0.000986		238632_at	LOC105377283	uncharacterized LOC105377283	6.3192	6.06877	7.66678	7.90486	6.19	7.78	73.21	220.68	0.33	3.01	5.1e-06	4.19e-05		238632_at	LOC105377283	uncharacterized LOC105377283	7.51792	7.6997	7.54953	9.06656	9.25215	9.07984	7.59	9.13	192.54	561.39	0.34	2.92	< 1e-07	< 1e-07
225934_at	LOC148413	uncharacterized LOC148413	4.66857	5.30396	6.98972	5.17518	4.98	6.01	31.7	67.76	0.47	2.14	0.0904627	0.132		225934_at	LOC148413	uncharacterized LOC148413	4.93405	4.95591	5.04097	4.87103	4.94	4.96	30.8	31.04	0.99	1.01	0.932059	0.942		225934_at	LOC148413	uncharacterized LOC148413	5.93896	6.15513	6.03349	6.00817	5.96718	5.87728	6.04	5.95	65.91	61.86	1.07	0.94	0.270636	0.301
1559322_at	LOC727916	uncharacterized LOC727916	4.64245	4.85005	5.06908	5.30748	4.75	5.19	26.84	36.46	0.74	1.36	0.0270675	0.0483		1559322_at	LOC727916	uncharacterized LOC727916	4.5751	4.24996	5.17253	5.64956	4.41	5.41	21.3	42.55	0.5	2	0.0007319	0.00123		1559322_at	LOC727916	uncharacterized LOC727916	5.24308	5.62295	5.23104	6.96588	7.11712	6.77045	5.36	6.95	41.23	123.74	0.33	3	1e-07	2.93e-07
215446_s_at	LOX	lysyl oxidase	6.46205	6.44473	6.42741	6.44473	6.45	6.44	87.63	86.59	1.01	0.99	0.896416	0.926		215446_s_at	LOX	lysyl oxidase	6.94092	6.08253	5.85427	5.69263	6.5	5.77	91.25	54.7	1.67	0.6	0.0185012	0.0243		215446_s_at	LOX	lysyl oxidase	7.71443	7.76067	7.65818	6.55478	6.70604	6.48386	7.71	6.58	209.54	95.77	2.19	0.46	< 1e-07	< 1e-07
216250_s_at	LPXN	leupaxin	5.35697	5.03222	6.32819	6.1257	5.19	6.23	36.62	74.9	0.49	2.05	0.000617	0.00279		216250_s_at	LPXN	leupaxin	5.92068	5.71611	5.80269	5.86988	5.82	5.84	56.43	57.13	0.99	1.01	0.893542	0.909		216250_s_at	LPXN	leupaxin	6.51676	6.53282	6.49677	7.13634	7.12136	7.23878	6.52	7.17	91.48	143.56	0.64	1.57	2.2e-06	4.41e-06
211596_s_at	LRIG1	leucine-rich repeats and immunoglobulin-like domains 1	7.84571	7.22428	8.68736	8.43034	7.53	8.56	185.46	377.11	0.49	2.03	0.0033939	0.00945		211596_s_at	LRIG1	leucine-rich repeats and immunoglobulin-like domains 1	7.96861	7.61028	8.62182	8.74138	7.79	8.68	221.24	410.6	0.54	1.86	0.0003845	0.000696		211596_s_at	LRIG1	leucine-rich repeats and immunoglobulin-like domains 1	8.90202	8.84247	8.99714	10.0112	10.095	10.1537	8.91	10.09	482.33	1087.38	0.44	2.25	< 1e-07	< 1e-07
212850_s_at	LRP4	LDL receptor related protein 4	7.72305	7.21467	8.82729	8.8737	7.46	8.85	177.15	461.6	0.38	2.61	0.0002578	0.0017		212850_s_at	LRP4	LDL receptor related protein 4	8.20214	7.31971	8.74607	8.90819	7.75	8.83	216.91	454.18	0.48	2.09	0.0031705	0.00465		212850_s_at	LRP4	LDL receptor related protein 4	8.31362	8.4191	8.25811	9.42253	9.29264	9.28796	8.33	9.33	321.86	645.55	0.5	2.01	< 1e-07	2.93e-07
235505_s_at	LRPAP1	LDL receptor related protein associated protein 1	5.34186	4.87546	6.00693	6.3181	5.1	6.16	34.5	71.63	0.48	2.08	0.0015893	0.00538		235505_s_at	LRPAP1	LDL receptor related protein associated protein 1	4.9763	4.66962	5.13532	5.65072	4.82	5.39	28.3	42.02	0.67	1.48	0.0179765	0.0236		235505_s_at	LRPAP1	LDL receptor related protein associated protein 1	5.65036	5.85687	5.62669	6.20201	6.12927	6.21538	5.71	6.18	52.39	72.62	0.72	1.39	0.0001488	0.000227
230793_at	LRRC16A	leucine rich repeat containing 16A	5.6119	6.96918	6.04549	7.3245	6.25	6.65	78.28	102.89	0.76	1.31	0.487115	0.558		230793_at	LRRC16A	leucine rich repeat containing 16A	5.73923	5.21323	7.91857	7.32645	5.47	7.62	44.52	197.06	0.23	4.43	1.66e-05	8.07e-05		230793_at	LRRC16A	leucine rich repeat containing 16A	6.84395	6.88353	6.99444	7.06065	7.11916	7.21711	6.91	7.13	120.03	140.29	0.86	1.17	0.0134438	0.0171
239591_at	LRRC37A1 /// LRRC37A2 /// LRRC37A3	leucine rich repeat containing 37A /// leucine rich repeat containing 37A /// leucine rich repeat containing 37, member A2	4.12627	4.08403	5.1705	5.42109	4.11	5.29	17.21	39.28	0.44	2.28	0.000127	0.00126		239591_at	LRRC37A1 /// LRRC37A2 /// LRRC37A3	leucine rich repeat containing 37A /// leucine rich repeat containing 37A /// leucine rich repeat containing 37, member A2	4.92857	3.93907	3.85733	4.19816	4.41	4.02	21.61	16.31	1.33	0.75	0.197798	0.23		239591_at	LRRC37A1 /// LRRC37A2 /// LRRC37A3	leucine rich repeat containing 37A /// leucine rich repeat containing 37A /// leucine rich repeat containing 37, member A2	5.95153	5.95596	6.19492	6.58853	6.06763	6.72579	6.03	6.45	65.53	88.07	0.74	1.34	0.0170728	0.0215
228218_at	LSAMP	limbic system-associated membrane protein	7.10376	7.46763	6.85905	7.09165	7.28	6.97	156.03	125.83	1.24	0.81	0.124069	0.173		228218_at	LSAMP	limbic system-associated membrane protein	7.60256	6.75414	6.65489	6.34167	7.17	6.5	144.84	90.4	1.6	0.62	0.0295576	0.0374		228218_at	LSAMP	limbic system-associated membrane protein	8.95652	8.89064	8.8462	7.42633	7.46056	7.16629	8.9	7.35	476.98	163.26	2.92	0.34	< 1e-07	< 1e-07
231200_at	LSM14B	LSM family member 14B	4.96526	5.187	4.67654	6.03525	5.07	5.31	33.73	40.95	0.82	1.21	0.513211	0.585		231200_at	LSM14B	LSM family member 14B	6.58925	6.08253	4.80069	5.2042	6.33	5	80.78	32.05	2.52	0.4	0.0001763	0.000365		231200_at	LSM14B	LSM family member 14B	7.59601	7.51546	7.5745	7.23923	7.30707	7.20346	7.56	7.25	188.97	152.21	1.24	0.81	0.0009763	0.00137
207339_s_at	LTB	lymphotoxin beta (TNF superfamily, member 3)	7.04688	7.42767	6.53299	7.14204	7.23	6.83	150.88	114.37	1.32	0.76	0.139905	0.191		207339_s_at	LTB	lymphotoxin beta (TNF superfamily, member 3)	7.3627	7.21031	5.97144	5.9116	7.29	5.94	156.12	61.46	2.54	0.39	5.4e-06	4.36e-05		207339_s_at	LTB	lymphotoxin beta (TNF superfamily, member 3)	8.24833	8.40293	8.34599	7.82896	7.7825	7.92078	8.33	7.84	322.34	229.78	1.4	0.71	5.81e-05	9.31e-05
201744_s_at	LUM	lumican	8.64911	8.65555	8.88702	8.87848	8.65	8.88	402.36	472.04	0.85	1.17	0.118029	0.165		201744_s_at	LUM	lumican	8.71895	8.66795	9.16243	9.38011	8.69	9.27	413.99	617.92	0.67	1.49	0.0022703	0.00341		201744_s_at	LUM	lumican	9.04781	9.2502	8.97101	10.1602	10.1529	10.5651	9.09	10.29	544.83	1254.37	0.43	2.3	1.2e-06	2.5e-06
228360_at	LYPD6B	LY6/PLAUR domain containing 6B	8.24003	7.93373	8.91827	8.88912	8.09	8.9	271.89	478.94	0.57	1.76	0.0014537	0.005		228360_at	LYPD6B	LY6/PLAUR domain containing 6B	8.17744	7.98869	9.33273	9.18001	8.08	9.26	271.17	611.57	0.44	2.26	2.3e-05	9.16e-05		228360_at	LYPD6B	LY6/PLAUR domain containing 6B	8.16411	8.17118	8.2752	9.79162	9.86466	9.95893	8.2	9.87	294.78	936.89	0.31	3.18	< 1e-07	< 1e-07
226748_at	LYSMD2	LysM, putative peptidoglycan-binding, domain containing 2	6.20139	5.97386	7.52711	7.48007	6.09	7.5	68.01	181.47	0.37	2.67	3.98e-05	0.000699		226748_at	LYSMD2	LysM, putative peptidoglycan-binding, domain containing 2	6.55443	6.79749	7.74842	8.16953	6.67	7.96	102.25	248.82	0.41	2.43	7.13e-05	0.000181		226748_at	LYSMD2	LysM, putative peptidoglycan-binding, domain containing 2	7.60153	7.6395	7.71129	8.80459	8.82577	8.93997	7.65	8.86	200.96	463.61	0.43	2.31	< 1e-07	< 1e-07
203518_at	LYST	lysosomal trafficking regulator	6.04541	5.12415	6.98918	6.77972	5.57	6.88	47.99	118.15	0.41	2.46	0.0036856	0.00989		203518_at	LYST	lysosomal trafficking regulator	6.28432	5.46297	6.34316	6.47373	5.86	6.41	58.63	84.94	0.69	1.45	0.0571845	0.07		203518_at	LYST	lysosomal trafficking regulator	7.18023	7.21891	7.31609	8.0043	8.06613	8.17325	7.24	8.08	151	270.83	0.56	1.79	5e-07	1.13e-06
1555745_a_at	LYZ	lysozyme	4.48029	6.94324	3.64455	6.28085	5.58	4.78	52.41	31.18	1.68	0.59	0.485946	0.558		1555745_a_at	LYZ	lysozyme	7.87753	7.32098	6.01566	5.83717	7.59	5.93	193.91	60.82	3.19	0.31	2.26e-05	9.04e-05		1555745_a_at	LYZ	lysozyme	9.25583	9.4191	9.04565	8.13236	8.165	7.45427	9.24	7.91	604.75	241.72	2.5	0.4	1.57e-05	2.71e-05
1554768_a_at	MAD2L1	MAD2 mitotic arrest deficient-like 1 (yeast)	10.2873	9.58458	9.89178	9.68106	9.93	9.79	979.51	883.09	1.11	0.9	0.556482	0.622		1554768_a_at	MAD2L1	MAD2 mitotic arrest deficient-like 1 (yeast)	10.4743	10.3808	8.86368	8.90489	10.43	8.88	1377.24	472.54	2.91	0.34	1.5e-06	2.03e-05		1554768_a_at	MAD2L1	MAD2 mitotic arrest deficient-like 1 (yeast)	10.9221	11.1039	11.0471	10.3163	10.4488	10.0679	11.02	10.28	2082.92	1241.31	1.68	0.6	2.05e-05	3.47e-05
209348_s_at	MAF	v-maf avian musculoaponeurotic fibrosarcoma oncogene homolog	4.94669	5.07965	5.22692	5.24271	5.01	5.23	32.29	37.66	0.86	1.17	0.143487	0.196		209348_s_at	MAF	v-maf avian musculoaponeurotic fibrosarcoma oncogene homolog	4.50958	4.37948	5.81787	5.81325	4.44	5.82	21.77	56.32	0.39	2.59	4e-06	3.78e-05		209348_s_at	MAF	v-maf avian musculoaponeurotic fibrosarcoma oncogene homolog	5.66324	5.674	5.97454	7.04231	7.15458	7.15793	5.77	7.12	54.59	138.94	0.39	2.55	< 1e-07	< 1e-07
36711_at	MAFF	v-maf avian musculoaponeurotic fibrosarcoma oncogene homolog F	6.42894	6.55249	5.30886	5.72708	6.49	5.51	89.93	45.82	1.96	0.51	0.001181	0.00437		36711_at	MAFF	v-maf avian musculoaponeurotic fibrosarcoma oncogene homolog F	6.54466	6.54791	4.82035	4.99311	6.55	4.91	93.46	30	3.12	0.32	1.3e-06	1.97e-05		36711_at	MAFF	v-maf avian musculoaponeurotic fibrosarcoma oncogene homolog F	6.86025	6.82091	6.93084	5.91854	6.3462	6.56438	6.87	6.27	117.02	77.51	1.51	0.66	0.0013855	0.00191
213627_at	MAGED2	MAGE family member D2	7.29807	7.4466	7.49343	7.53372	7.37	7.51	165.69	182.73	0.91	1.1	0.332301	0.403		213627_at	MAGED2	MAGE family member D2	7.19762	6.97458	8.24838	7.97187	7.09	8.11	135.87	276.31	0.49	2.03	0.00013	0.000292		213627_at	MAGED2	MAGE family member D2	8.06703	7.96541	8.21517	8.56034	8.60736	8.84038	8.08	8.67	271.07	407.13	0.67	1.5	0.0001004	0.000155
223940_x_at	MALAT1	metastasis associated lung adenocarcinoma transcript 1 (non-protein coding)	6.51281	7.45947	6.57662	8.92988	6.97	7.66	126.78	215.75	0.59	1.7	0.323988	0.394		223940_x_at	MALAT1	metastasis associated lung adenocarcinoma transcript 1 (non-protein coding)	9.17951	8.00618	7.25676	7.07673	8.57	7.17	386.1	143.68	2.69	0.37	0.0022623	0.00341		223940_x_at	MALAT1	metastasis associated lung adenocarcinoma transcript 1 (non-protein coding)	9.94686	10.0469	9.41207	10.224	9.88231	9.99675	9.8	10.03	892.65	1048.67	0.85	1.17	0.158629	0.184
235457_at	MAML2	mastermind-like transcriptional coactivator 2	5.14773	5.30077	6.20864	6.53521	5.22	6.37	37.38	82.82	0.45	2.22	0.0002948	0.00177		235457_at	MAML2	mastermind-like transcriptional coactivator 2	5.9732	5.1458	6.25004	6.31631	5.54	6.28	47.16	77.88	0.61	1.65	0.0169596	0.0224		235457_at	MAML2	mastermind-like transcriptional coactivator 2	7.24325	7.24114	7.28239	8.0503	8.11591	8.18668	7.26	8.12	152.81	277.75	0.55	1.82	2e-07	5.43e-07
203778_at	MANBA	mannosidase, beta A, lysosomal	8.06065	7.93711	8.70384	8.59728	8	8.65	255.8	401.86	0.64	1.57	0.0024602	0.00747		203778_at	MANBA	mannosidase, beta A, lysosomal	7.72093	7.59526	8.45891	8.49848	7.66	8.48	201.98	356.73	0.57	1.77	0.0001606	0.000341		203778_at	MANBA	mannosidase, beta A, lysosomal	8.51781	8.34314	8.57604	9.54206	9.51211	9.76054	8.48	9.6	356.81	778.69	0.46	2.18	2e-07	5.43e-07
212741_at	MAOA	monoamine oxidase A	8.29472	8.03911	8.6454	8.39417	8.17	8.52	287.4	367.04	0.78	1.28	0.0693816	0.106		212741_at	MAOA	monoamine oxidase A	7.96835	7.83478	8.89963	9.0302	7.9	8.96	239.12	499.7	0.48	2.09	3.37e-05	0.000108		212741_at	MAOA	monoamine oxidase A	9.0151	8.80416	8.93559	9.82259	9.90037	10.0496	8.92	9.92	483.81	971.58	0.5	2.01	3e-07	7.42e-07
203837_at	MAP3K5	mitogen-activated protein kinase kinase kinase 5	5.47661	5.59943	6.21642	6.85111	5.54	6.53	46.46	92.65	0.5	1.99	0.003415	0.00945		203837_at	MAP3K5	mitogen-activated protein kinase kinase kinase 5	5.64726	4.8029	6.3686	6.97042	5.21	6.66	37.4	101.79	0.37	2.72	0.0010489	0.00169		203837_at	MAP3K5	mitogen-activated protein kinase kinase kinase 5	6.35732	6.61643	6.34695	7.68766	7.76259	7.80015	6.44	7.75	86.84	215.29	0.4	2.48	< 1e-07	< 1e-07
201668_x_at	MARCKS	myristoylated alanine-rich protein kinase C substrate	7.12135	8.40944	6.01885	6.30006	7.74	6.16	217.58	71.48	3.04	0.33	0.005291	0.013		201668_x_at	MARCKS	myristoylated alanine-rich protein kinase C substrate	7.86981	8.81256	7.85772	7.85189	8.33	7.85	324.3	231.49	1.4	0.71	0.104414	0.124		201668_x_at	MARCKS	myristoylated alanine-rich protein kinase C substrate	8.75254	8.87525	8.25415	8.80984	8.71506	8.62899	8.62	8.72	395.44	421.08	0.94	1.06	0.528969	0.562
243529_at	MARS2	methionyl-tRNA synthetase 2, mitochondrial	7.60337	6.94892	7.30784	6.93607	7.27	7.12	155	139.29	1.11	0.9	0.551753	0.619		243529_at	MARS2	methionyl-tRNA synthetase 2, mitochondrial	8.12183	8.2419	6.84106	7.34804	8.18	7.09	290.39	136.67	2.12	0.47	0.0002856	0.000547		243529_at	MARS2	methionyl-tRNA synthetase 2, mitochondrial	8.66359	8.9359	8.79476	8.00973	8.1866	7.94966	8.8	8.05	445.13	264.78	1.68	0.59	9.2e-06	1.66e-05
225611_at	MAST4	microtubule associated serine/threonine kinase family member 4	7.76536	7.57373	9.66532	9.52255	7.67	9.59	203.59	772.79	0.26	3.8	6.2e-06	0.000227		225611_at	MAST4	microtubule associated serine/threonine kinase family member 4	7.69581	7.37361	9.47084	9.66482	7.53	9.57	185.43	758.93	0.24	4.09	1e-06	1.76e-05		225611_at	MAST4	microtubule associated serine/threonine kinase family member 4	8.64747	8.56652	8.71229	10.6366	10.6309	10.7853	8.64	10.68	399.51	1645.41	0.24	4.12	< 1e-07	< 1e-07
228468_at	MASTL	microtubule associated serine/threonine kinase-like	7.74986	7.1796	7.48847	7.32691	7.46	7.41	176.65	169.8	1.04	0.96	0.79327	0.837		228468_at	MASTL	microtubule associated serine/threonine kinase-like	8.40058	8.10551	7.03416	7.28949	8.25	7.16	305.08	143.19	2.13	0.47	0.0001079	0.000249		228468_at	MASTL	microtubule associated serine/threonine kinase-like	8.62794	8.88262	8.86616	8.5065	8.67428	8.44574	8.79	8.54	443.33	372.78	1.19	0.84	0.0219501	0.0275
202350_s_at	MATN2	matrilin 2	4.70334	4.48838	5.19972	5.5222	4.59	5.36	24.18	41.1	0.59	1.7	0.003175	0.00896		202350_s_at	MATN2	matrilin 2	4.57442	4.24744	5.51066	5.60151	4.41	5.56	21.27	47.05	0.45	2.21	5.31e-05	0.000147		202350_s_at	MATN2	matrilin 2	6.20046	6.52117	6.50762	7.16559	7.40981	7.30119	6.41	7.29	85.02	156.74	0.54	1.84	5.2e-06	9.8e-06
207824_s_at	MAZ	MYC-associated zinc finger protein (purine-binding transcription factor)	6.35588	8.0169	5.53946	5.34421	7.14	5.44	145.65	43.47	3.35	0.3	0.0099557	0.0214		207824_s_at	MAZ	MYC-associated zinc finger protein (purine-binding transcription factor)	6.16057	8.80863	6.74545	6.96417	7.37	6.85	179.1	115.75	1.55	0.65	0.381745	0.423		207824_s_at	MAZ	MYC-associated zinc finger protein (purine-binding transcription factor)	7.40936	7.33291	7.22515	7.3039	6.9376	6.73729	7.32	6.99	160.06	127.37	1.26	0.8	0.026032	0.0324
201151_s_at	MBNL1	muscleblind like splicing regulator 1	7.12615	7.07964	6.80623	7.11656	7.1	6.96	137.46	124.62	1.1	0.91	0.39363	0.467		201151_s_at	MBNL1	muscleblind like splicing regulator 1	8.5626	8.29158	6.95384	7.23144	8.43	7.09	344.2	136.49	2.52	0.4	2.56e-05	9.75e-05		201151_s_at	MBNL1	muscleblind like splicing regulator 1	8.90921	9.28423	8.96887	8.63975	8.63667	8.32978	9.05	8.53	531.56	371.03	1.43	0.7	0.0011794	0.00164
226225_at	MCC	mutated in colorectal cancers	9.81338	9.8931	11.07	11.105	9.85	11.09	924.96	2176.02	0.43	2.35	5.09e-05	0.0008		226225_at	MCC	mutated in colorectal cancers	10.1058	9.68238	11.0804	11.165	9.89	11.12	951.51	2229.8	0.43	2.34	6.42e-05	0.000169		226225_at	MCC	mutated in colorectal cancers	10.8493	10.9424	10.7833	11.4329	11.4771	11.4564	10.86	11.46	1856.45	2808.22	0.66	1.51	6.4e-06	1.19e-05
220651_s_at	MCM10	minichromosome maintenance 10 replication initiation factor	9.13907	8.68552	8.57456	8.46526	8.91	8.52	481.8	367.07	1.31	0.76	0.0717339	0.109		220651_s_at	MCM10	minichromosome maintenance 10 replication initiation factor	9.51075	9.39334	7.79101	8.13397	9.45	7.96	700.4	249.43	2.81	0.36	9.4e-06	6.08e-05		220651_s_at	MCM10	minichromosome maintenance 10 replication initiation factor	9.60689	9.74417	9.72282	8.6601	8.7353	8.3859	9.69	8.59	826.74	386.35	2.14	0.47	4e-07	9.54e-07
238733_at	MDM2	MDM2 proto-oncogene, E3 ubiquitin protein ligase	6.28016	6.28301	10.2984	10.6747	6.28	10.48	77.79	1434.7	0.05	18.44	1e-07	8.8e-05		238733_at	MDM2	MDM2 proto-oncogene, E3 ubiquitin protein ligase	6.62939	6.44171	10.1242	10.4098	6.53	10.27	92.77	1232.18	0.08	13.28	< 1e-07	< 1e-07		238733_at	MDM2	MDM2 proto-oncogene, E3 ubiquitin protein ligase	7.44292	7.78363	7.72229	11.5549	11.4708	11.5919	7.65	11.54	200.8	2976.05	0.07	14.82	< 1e-07	< 1e-07
207761_s_at	METTL7A	methyltransferase like 7A	9.56199	9.59032	10.2865	10.2325	9.58	10.26	763.32	1225.78	0.62	1.61	0.0014632	0.00501		207761_s_at	METTL7A	methyltransferase like 7A	9.63219	9.3154	10.685	10.6871	9.47	10.69	711.04	1647.53	0.43	2.32	3.01e-05	0.000105		207761_s_at	METTL7A	methyltransferase like 7A	10.6847	10.6863	10.7346	11.6321	11.6705	11.6461	10.7	11.65	1665.62	3212.7	0.52	1.93	< 1e-07	< 1e-07
226220_at	METTL9	methyltransferase like 9	4.95993	4.69772	6.89838	5.00458	4.83	5.88	28.42	61.88	0.46	2.18	0.0831789	0.123		226220_at	METTL9	methyltransferase like 9	4.70321	4.57556	5.13548	4.90617	4.64	5.02	24.92	32.47	0.77	1.3	0.022536	0.0291		226220_at	METTL9	methyltransferase like 9	5.92544	5.99766	6.10714	6.0727	5.85883	6.24021	6.01	6.06	64.45	66.59	0.97	1.03	0.646377	0.67
223734_at	MGARP	mitochondria localized glutamic acid rich protein	5.19616	5.2972	6.8736	6.85155	5.25	6.86	37.97	116.37	0.33	3.07	1.02e-05	0.000321		223734_at	MGARP	mitochondria localized glutamic acid rich protein	4.96665	4.45563	6.25961	6.49451	4.7	6.38	26.19	83.12	0.32	3.17	1.97e-05	8.58e-05		223734_at	MGARP	mitochondria localized glutamic acid rich protein	6.09745	5.93453	6.37023	7.74648	7.9828	8.17187	6.13	7.97	70.23	250.22	0.28	3.56	< 1e-07	< 1e-07
224507_s_at	MGC12916	uncharacterized protein MGC12916	6.24704	6.28816	6.29601	6.25162	6.27	6.27	77.04	77.38	1	1	0.962994	0.975		224507_s_at	MGC12916	uncharacterized protein MGC12916	6.61799	6.53253	6.10737	5.54346	6.58	5.82	95.36	56.71	1.68	0.59	0.0038648	0.00557		224507_s_at	MGC12916	uncharacterized protein MGC12916	8.00365	7.65555	7.88392	6.71173	6.77607	6.58908	7.85	6.69	230.35	103.41	2.23	0.45	3e-07	7.42e-07
1554305_at	MGC20647	uncharacterized protein MGC20647	6.54134	6.42783	6.63714	6.86184	6.48	6.75	89.55	107.6	0.83	1.2	0.115655	0.162		1554305_at	MGC20647	uncharacterized protein MGC20647	5.51319	5.39936	5.74284	6.16329	5.46	5.95	43.9	61.95	0.71	1.41	0.0151878	0.0202		1554305_at	MGC20647	uncharacterized protein MGC20647	6.6709	6.42663	6.60459	7.75445	7.6907	8.48854	6.57	7.97	94.84	252.11	0.38	2.66	1.21e-05	2.13e-05
212473_s_at	MICAL2	microtubule associated monooxygenase, calponin and LIM domain containing 2	6.41141	7.09108	7.39333	8.01542	6.74	7.7	107.73	208.57	0.52	1.94	0.0143654	0.0288		212473_s_at	MICAL2	microtubule associated monooxygenase, calponin and LIM domain containing 2	6.82291	6.48528	7.52599	7.60258	6.65	7.56	100.71	189.27	0.53	1.88	0.0002711	0.000528		212473_s_at	MICAL2	microtubule associated monooxygenase, calponin and LIM domain containing 2	7.17345	7.23664	7.13732	8.55205	8.58918	8.85672	7.18	8.66	145.26	406.18	0.36	2.8	< 1e-07	< 1e-07
55081_at	MICALL1	MICAL-like 1	8.93927	9.07489	10.2535	10.5186	9.01	10.39	514.52	1338.21	0.38	2.6	6.78e-05	0.000865		55081_at	MICALL1	MICAL-like 1	9.04034	8.79515	10.3915	10.5492	8.92	10.47	483.62	1418.69	0.34	2.93	4.1e-06	3.84e-05		55081_at	MICALL1	MICAL-like 1	9.53267	9.61348	9.5275	10.7416	10.7115	10.7882	9.56	10.75	753.72	1718.7	0.44	2.28	< 1e-07	< 1e-07
219332_at	MICALL2	MICAL-like 2	6.85504	6.67852	8.0005	8.06308	6.77	8.03	108.89	261.7	0.42	2.4	6.29e-05	0.000824		219332_at	MICALL2	MICAL-like 2	6.82661	6.81143	8.1913	7.91969	6.82	8.05	112.91	266.04	0.42	2.36	1.91e-05	8.49e-05		219332_at	MICALL2	MICAL-like 2	7.47065	7.44106	7.66961	8.9216	8.90508	9.01258	7.53	8.95	184.45	493.33	0.37	2.67	< 1e-07	< 1e-07
225381_at	MIR100HG	mir-100-let-7a-2 cluster host gene	3.79418	3.69703	4.33392	4.20944	3.75	4.27	13.41	19.32	0.69	1.44	0.0070062	0.0165		225381_at	MIR100HG	mir-100-let-7a-2 cluster host gene	3.57185	3.46973	4.61162	4.62419	3.52	4.62	11.48	24.55	0.47	2.14	1.87e-05	8.44e-05		225381_at	MIR100HG	mir-100-let-7a-2 cluster host gene	4.65012	4.59495	4.36185	6.19983	6.46388	6.58012	4.53	6.41	23.19	85.31	0.27	3.68	< 1e-07	< 1e-07
214696_at	MIR22HG	MIR22 host gene	7.93354	7.1882	8.66147	8.75542	7.55	8.71	188.82	418.31	0.45	2.22	0.002826	0.00823		214696_at	MIR22HG	MIR22 host gene	8.27708	7.76554	8.17945	8.06213	8.02	8.12	259.81	278.36	0.93	1.07	0.589505	0.624		214696_at	MIR22HG	MIR22 host gene	9.04281	9.05494	9.03472	9.77284	9.82232	9.82749	9.04	9.81	527.91	896.12	0.59	1.7	3e-07	7.42e-07
235571_at	MIR34AHG	MIR34A host gene	6.18451	5.81207	7.00448	7.22501	6	7.11	63.92	138.6	0.46	2.17	0.0005388	0.00251		235571_at	MIR34AHG	MIR34A host gene	6.27236	6.05768	6.45846	6.56419	6.16	6.51	71.76	91.22	0.79	1.27	0.0309562	0.039		235571_at	MIR34AHG	MIR34A host gene	6.97834	6.58012	7.00296	7.65605	7.54696	7.86142	6.85	7.69	115.66	206.23	0.56	1.78	4.09e-05	6.71e-05
229926_at	MIR3682	microRNA 3682	6.02926	5.73886	6.64454	7.34224	5.88	6.98	59.06	127.41	0.46	2.16	0.0034347	0.00948		229926_at	MIR3682	microRNA 3682	6.27474	5.8013	6.17405	6.30311	6.03	6.24	65.71	75.51	0.87	1.15	0.274004	0.314		229926_at	MIR3682	microRNA 3682	7.23451	7.43242	7.34492	7.36403	7.26207	7.42663	7.34	7.35	161.71	163.25	0.99	1.01	0.866565	0.879
226630_at	MIS18BP1	MIS18 binding protein 1	8.54032	8.06795	8.33789	8.11249	8.3	8.22	316.08	299.25	1.06	0.95	0.697081	0.749		226630_at	MIS18BP1	MIS18 binding protein 1	9.06359	8.58751	7.87022	7.70807	8.82	7.79	453.69	221.19	2.05	0.49	0.0003453	0.000634		226630_at	MIS18BP1	MIS18 binding protein 1	9.41757	9.53523	9.43112	8.99438	9.02549	8.74336	9.46	8.92	704.92	484.74	1.45	0.69	0.000103	0.000158
202827_s_at	MMP14	matrix metallopeptidase 14 (membrane-inserted)	6.00571	6.7394	6.30219	7.31813	6.36	6.79	82.86	112.22	0.74	1.35	0.280971	0.353		202827_s_at	MMP14	matrix metallopeptidase 14 (membrane-inserted)	6.52756	7.18305	8.02294	7.98686	6.85	8	115.79	256.87	0.45	2.22	0.0005008	0.000877		202827_s_at	MMP14	matrix metallopeptidase 14 (membrane-inserted)	7.25282	7.21411	7.33606	9.44023	9.44862	9.47861	7.27	9.46	154.09	702.24	0.22	4.56	< 1e-07	< 1e-07
223614_at	MMP16	matrix metallopeptidase 16 (membrane-inserted)	4.84233	5.34559	5.77308	5.82885	5.09	5.8	34.15	55.75	0.61	1.63	0.0087344	0.0192		223614_at	MMP16	matrix metallopeptidase 16 (membrane-inserted)	4.77694	4.51803	4.86539	5.10952	4.65	4.99	25.06	31.72	0.79	1.27	0.0509571	0.0626		223614_at	MMP16	matrix metallopeptidase 16 (membrane-inserted)	6.28439	6.22168	5.84402	7.19334	7.03823	7.43184	6.11	7.22	69.39	149.2	0.47	2.15	5.9e-06	1.1e-05
223700_at	MND1	meiotic nuclear divisions 1	8.23379	7.84997	7.67196	7.95471	8.04	7.81	263.54	224.93	1.17	0.85	0.258251	0.328		223700_at	MND1	meiotic nuclear divisions 1	8.35447	7.93736	6.8807	6.96439	8.14	6.92	283.25	121.31	2.33	0.43	6.31e-05	0.000167		223700_at	MND1	meiotic nuclear divisions 1	8.30256	8.39164	8.46196	7.48498	7.53581	7.19792	8.39	7.4	334.39	169.63	1.97	0.51	1.2e-06	2.5e-06
1557455_s_at	MOSPD1	motile sperm domain containing 1	6.06309	6.19984	5.64045	5.62573	6.13	5.63	70.11	49.63	1.41	0.71	0.0084933	0.0189		1557455_s_at	MOSPD1	motile sperm domain containing 1	6.98907	6.82537	5.94559	5.30859	6.91	5.62	120.03	49.42	2.43	0.41	0.0002486	0.000488		1557455_s_at	MOSPD1	motile sperm domain containing 1	7.69594	7.74885	7.57993	7.69793	7.72283	7.68967	7.67	7.7	204.35	208.44	0.98	1.02	0.696733	0.718
218024_at	MPC1	mitochondrial pyruvate carrier 1	10.2149	10.3238	10.4101	10.2598	10.27	10.33	1234.18	1291.63	0.96	1.05	0.649588	0.707		218024_at	MPC1	mitochondrial pyruvate carrier 1	10.0119	9.80011	10.5163	10.559	9.91	10.54	959.41	1486.43	0.65	1.55	0.001285	0.00203		218024_at	MPC1	mitochondrial pyruvate carrier 1	10.6111	10.7783	10.6688	11.6589	11.7119	11.9634	10.69	11.78	1647.49	3511.91	0.47	2.13	3e-07	7.42e-07
205429_s_at	MPP6	membrane protein, palmitoylated 6	9.96836	9.57822	9.69615	9.42581	9.77	9.56	875.09	755.34	1.16	0.86	0.289335	0.361		205429_s_at	MPP6	membrane protein, palmitoylated 6	10.0141	9.72697	8.66892	8.75826	9.87	8.71	936.12	419.81	2.23	0.45	3.75e-05	0.000116		205429_s_at	MPP6	membrane protein, palmitoylated 6	10.3792	10.3415	10.4213	9.4675	9.44813	9.46474	10.38	9.46	1333.21	704.34	1.89	0.53	< 1e-07	2.93e-07
1558686_at	MPV17L	MPV17 mitochondrial membrane protein-like	6.64875	7.09964	7.65891	8.23524	6.87	7.94	117.31	246.78	0.48	2.1	0.0036134	0.00972		1558686_at	MPV17L	MPV17 mitochondrial membrane protein-like	6.79984	6.06873	8.00903	8.37829	6.42	8.19	86.48	292.78	0.3	3.39	8.21e-05	0.000202		1558686_at	MPV17L	MPV17 mitochondrial membrane protein-like	7.69816	7.9033	7.70168	8.31522	8.35427	8.4357	7.77	8.37	217.93	330.47	0.66	1.52	1.83e-05	3.11e-05
207565_s_at	MR1	major histocompatibility complex, class I-related	5.7249	5.49255	6.42942	6.51212	5.61	6.47	48.8	88.69	0.55	1.82	0.0007845	0.00326		207565_s_at	MR1	major histocompatibility complex, class I-related	5.69237	5.36335	6.62575	6.9116	5.53	6.77	46.14	109.04	0.42	2.36	6.17e-05	0.000165		207565_s_at	MR1	major histocompatibility complex, class I-related	6.41269	6.65119	6.74092	7.89132	8.05515	8.29328	6.6	8.08	97.11	270.58	0.36	2.79	1e-07	2.93e-07
223292_s_at	MRPS15	mitochondrial ribosomal protein S15	3.60351	3.86848	5.86033	3.83475	3.73	4.74	13.32	28.79	0.46	2.16	0.102129	0.145		223292_s_at	MRPS15	mitochondrial ribosomal protein S15	3.54704	3.17709	3.64974	3.36099	3.36	3.5	10.28	11.36	0.91	1.1	0.415393	0.455		223292_s_at	MRPS15	mitochondrial ribosomal protein S15	4.11809	4.34106	4.20478	4.04556	4.28344	3.97227	4.22	4.1	18.65	17.15	1.09	0.92	0.235526	0.265
219477_s_at	MRPS31P5 /// THSD1	mitochondrial ribosomal protein S31 pseudogene 5 /// thrombospondin type 1 domain containing 1	4.38338	4.94962	6.14502	5.66168	4.66	5.9	25.4	59.85	0.42	2.36	0.0018468	0.00605		219477_s_at	MRPS31P5 /// THSD1	mitochondrial ribosomal protein S31 pseudogene 5 /// thrombospondin type 1 domain containing 1	4.93442	4.37896	6.05536	5.72501	4.65	5.89	25.22	59.31	0.43	2.35	0.0002947	0.000558		219477_s_at	MRPS31P5 /// THSD1	mitochondrial ribosomal protein S31 pseudogene 5 /// thrombospondin type 1 domain containing 1	5.78064	5.55922	5.53582	7.5871	7.70121	7.74805	5.62	7.68	49.36	204.9	0.24	4.15	< 1e-07	< 1e-07
212185_x_at	MT2A	metallothionein 2A	9.72615	10.3909	11.0146	11.1923	10.05	11.1	1066.38	2200.26	0.48	2.06	0.0033146	0.00929		212185_x_at	MT2A	metallothionein 2A	9.83781	9.87722	10.7599	10.9561	9.86	10.86	927.7	1856	0.5	2	5.59e-05	0.000153		212185_x_at	MT2A	metallothionein 2A	10.6029	10.6222	10.7251	10.6474	10.6256	10.732	10.65	10.67	1606.92	1627.38	0.99	1.01	0.80222	0.822
202247_s_at	MTA1	metastasis associated 1	6.2146	6.50666	4.96881	4.90454	6.36	4.94	82.18	30.63	2.68	0.37	5.63e-05	0.000803		202247_s_at	MTA1	metastasis associated 1	5.19444	7.26526	4.86802	5.8084	6.14	5.32	75.05	40.45	1.86	0.54	0.166605	0.194		202247_s_at	MTA1	metastasis associated 1	6.39885	6.7303	6.21987	6.44857	6.0485	6.04593	6.45	6.18	87.41	72.55	1.2	0.83	0.0856191	0.103
234944_s_at	MTFR2	mitochondrial fission regulator 2	7.89352	7.0799	7.53121	7.34239	7.48	7.44	179.36	173.26	1.04	0.97	0.856694	0.892		234944_s_at	MTFR2	mitochondrial fission regulator 2	8.45568	8.13101	6.69286	6.91952	8.29	6.81	313.72	111.91	2.8	0.36	1.24e-05	6.92e-05		234944_s_at	MTFR2	mitochondrial fission regulator 2	8.45885	8.6418	8.66187	7.67526	7.91173	7.60366	8.59	7.73	384.68	212.34	1.81	0.55	3.8e-06	7.27e-06
1555894_s_at	MTSS1L	metastasis suppressor 1-like	9.0485	8.85855	9.11998	7.9361	8.95	8.51	495.77	369.14	1.34	0.74	0.276317	0.348		1555894_s_at	MTSS1L	metastasis suppressor 1-like	6.76946	8.54433	8.91516	9.15855	7.61	9.04	201.82	525.25	0.38	2.6	0.0185218	0.0243		1555894_s_at	MTSS1L	metastasis suppressor 1-like	7.64917	7.72296	7.82032	8.55998	8.60006	8.57403	7.73	8.58	212.43	382.16	0.56	1.8	3e-07	7.42e-07
212093_s_at	MTUS1	microtubule associated tumor suppressor 1	6.46531	6.21523	6.31857	6.19693	6.34	6.26	81.02	76.52	1.06	0.94	0.5994	0.659		212093_s_at	MTUS1	microtubule associated tumor suppressor 1	7.3556	7.34259	6.42188	6.12053	7.35	6.27	163.04	77.24	2.11	0.47	6.24e-05	0.000166		212093_s_at	MTUS1	microtubule associated tumor suppressor 1	8.47914	8.67951	8.61627	7.95899	8.0494	7.7895	8.59	7.93	385.78	244.32	1.58	0.63	1.89e-05	3.2e-05
202431_s_at	MYC	v-myc avian myelocytomatosis viral oncogene homolog	11.2656	10.5889	10.2919	9.95445	10.92	10.12	1947.28	1115.26	1.75	0.57	0.015543	0.0304		202431_s_at	MYC	v-myc avian myelocytomatosis viral oncogene homolog	11.2302	11.355	10.3901	10.1088	11.29	10.25	2508.47	1217.28	2.06	0.49	8.19e-05	0.000202		202431_s_at	MYC	v-myc avian myelocytomatosis viral oncogene homolog	11.8566	11.8138	11.903	11.1883	11.1376	11.0733	11.86	11.13	3711.52	2245.88	1.65	0.61	9e-07	1.95e-06
202039_at	MYO18A /// TIAF1	myosin XVIIIA /// TGFB1-induced anti-apoptotic factor 1	9.01349	8.68938	8.3131	7.3753	8.85	7.83	461.9	229.79	2.01	0.5	0.0146797	0.0293		202039_at	MYO18A /// TIAF1	myosin XVIIIA /// TGFB1-induced anti-apoptotic factor 1	7.77402	8.78228	8.00109	8.19455	8.26	8.1	310.43	273.96	1.13	0.88	0.543664	0.582		202039_at	MYO18A /// TIAF1	myosin XVIIIA /// TGFB1-induced anti-apoptotic factor 1	8.37865	8.31295	8.51196	8.14952	8.10721	8.25033	8.4	8.17	338.07	287.82	1.17	0.85	0.0138638	0.0176
227761_at	MYO5A	myosin VA	6.53344	6.50332	7.81321	7.8937	6.52	7.85	91.67	231.27	0.4	2.52	3.15e-05	0.000624		227761_at	MYO5A	myosin VA	7.03001	6.54429	7.99472	8.0378	6.78	8.02	110.44	258.9	0.43	2.34	9.73e-05	0.000229		227761_at	MYO5A	myosin VA	8.02815	7.98019	8.15522	8.83818	8.81579	9.00049	8.05	8.88	265.86	472.71	0.56	1.78	1e-06	2.13e-06
221899_at	N4BP2L2	NEDD4 binding protein 2-like 2	7.83611	6.79311	8.23631	8.66308	7.3	8.45	159.19	349.63	0.46	2.2	0.013915	0.0281		221899_at	N4BP2L2	NEDD4 binding protein 2-like 2	8.0606	7.15609	7.43056	7.42528	7.59	7.43	195.14	172.2	1.13	0.88	0.501959	0.54		221899_at	N4BP2L2	NEDD4 binding protein 2-like 2	8.89361	8.62635	8.95616	9.14354	9.01336	9.37048	8.82	9.17	453.63	578.35	0.78	1.27	0.0101468	0.013
210289_at	NAT8	N-acetyltransferase 8 (GCN5-related, putative)	7.69564	7.92957	7.40559	7.13654	7.81	7.27	224.82	154.46	1.46	0.69	0.0139426	0.0281		210289_at	NAT8	N-acetyltransferase 8 (GCN5-related, putative)	7.89176	7.47903	6.4316	6.88111	7.68	6.65	205.84	100.87	2.04	0.49	0.0007517	0.00126		210289_at	NAT8	N-acetyltransferase 8 (GCN5-related, putative)	8.88628	8.8973	8.93865	7.66923	7.69976	7.91555	8.91	7.76	480.17	216.99	2.21	0.45	< 1e-07	2.93e-07
227249_at	NDE1	nudE neurodevelopment protein 1	9.4315	9.549	10.636	10.8485	9.49	10.74	719.2	1712.88	0.42	2.38	8.85e-05	0.00102		227249_at	NDE1	nudE neurodevelopment protein 1	9.58758	9.30692	10.4544	10.5243	9.45	10.49	698.08	1437.49	0.49	2.06	7.27e-05	0.000183		227249_at	NDE1	nudE neurodevelopment protein 1	10.3258	10.3028	10.3549	11.2621	11.2947	11.531	10.33	11.36	1285.24	2633.23	0.49	2.05	2e-07	5.43e-07
234989_at	NEAT1	nuclear paraspeckle assembly transcript 1 (non-protein coding)	7.86733	7.97788	9.68541	10.3399	7.92	10.01	242.63	1033.02	0.23	4.26	5.78e-05	0.000803		234989_at	NEAT1	nuclear paraspeckle assembly transcript 1 (non-protein coding)	9.37649	8.91774	8.68462	8.78946	9.14	8.74	566.97	426.69	1.33	0.75	0.0399911	0.0496		234989_at	NEAT1	nuclear paraspeckle assembly transcript 1 (non-protein coding)	9.95062	9.3962	10.3741	10.6646	10.0953	11.0007	9.9	10.58	960.05	1538.03	0.62	1.6	0.0218173	0.0273
1552417_a_at	NEDD1	neural precursor cell expressed, developmentally down-regulated 1	6.19721	5.71605	5.79513	5.90606	5.95	5.85	62.1	57.7	1.08	0.93	0.591371	0.651		1552417_a_at	NEDD1	neural precursor cell expressed, developmentally down-regulated 1	6.78952	6.70307	5.44705	5.32539	6.75	5.39	107.36	41.82	2.57	0.39	4.6e-06	4.05e-05		1552417_a_at	NEDD1	neural precursor cell expressed, developmentally down-regulated 1	7.51929	7.65827	7.57043	7.28265	7.39985	6.99444	7.58	7.22	191.69	149.67	1.28	0.78	0.0056225	0.00734
211080_s_at	NEK2	NIMA-related kinase 2	6.9947	6.81844	6.82362	6.86779	6.91	6.85	119.97	115.02	1.04	0.96	0.672302	0.727		211080_s_at	NEK2	NIMA-related kinase 2	8.1389	8.16964	6.40509	6.55371	8.15	6.48	284.89	89.23	3.19	0.31	1e-06	1.76e-05		211080_s_at	NEK2	NIMA-related kinase 2	9.06326	9.16513	9.09342	8.50629	8.53203	7.85281	9.11	8.29	551.52	314.53	1.75	0.57	0.0003582	0.000521
212619_at	NEMP1	nuclear envelope integral membrane protein 1	5.7648	4.9459	5.26647	4.9772	5.34	5.12	40.94	34.82	1.18	0.85	0.424147	0.499		212619_at	NEMP1	nuclear envelope integral membrane protein 1	5.65736	5.86571	4.43115	4.65289	5.76	4.54	54.25	23.3	2.33	0.43	2.64e-05	9.84e-05		212619_at	NEMP1	nuclear envelope integral membrane protein 1	6.39911	6.64202	6.38266	6.05227	6.28392	5.92264	6.47	6.08	88.93	67.94	1.31	0.76	0.0042427	0.00561
225355_at	NEURL1B	neuralized E3 ubiquitin protein ligase 1B	6.80084	6.85244	7.88985	7.91057	6.83	7.9	113.51	238.89	0.48	2.1	0.0001106	0.00113		225355_at	NEURL1B	neuralized E3 ubiquitin protein ligase 1B	7.08021	6.94667	7.54926	7.66968	7.01	7.61	129.2	195.29	0.66	1.51	0.0015423	0.00238		225355_at	NEURL1B	neuralized E3 ubiquitin protein ligase 1B	7.46187	7.76496	7.49574	8.72739	8.76528	8.77424	7.57	8.76	190.57	432.22	0.44	2.27	< 1e-07	2.93e-07
211017_s_at	NF2	neurofibromin 2 (merlin)	6.12364	5.99145	6.19245	6.0897	6.06	6.14	66.6	70.57	0.94	1.06	0.560132	0.625		211017_s_at	NF2	neurofibromin 2 (merlin)	6.62467	6.58764	5.70068	5.33691	6.61	5.52	97.42	45.85	2.12	0.47	9.25e-05	0.000222		211017_s_at	NF2	neurofibromin 2 (merlin)	7.19759	7.19744	7.21877	6.87815	7.08057	6.92869	7.2	6.96	147.5	124.71	1.18	0.85	0.0084832	0.0109
224984_at	NFAT5	nuclear factor of activated T-cells 5, tonicity-responsive	9.25474	8.97451	10.0597	10.2041	9.11	10.13	554.34	1122.03	0.49	2.02	0.0004491	0.00224		224984_at	NFAT5	nuclear factor of activated T-cells 5, tonicity-responsive	9.57827	9.1133	9.277	9.36286	9.34	9.32	650.67	639.11	1.02	0.98	0.881095	0.9		224984_at	NFAT5	nuclear factor of activated T-cells 5, tonicity-responsive	10.2877	10.1655	10.4318	10.4128	10.3588	10.5467	10.29	10.44	1256.33	1388.65	0.9	1.11	0.128424	0.151
223217_s_at	NFKBIZ	nuclear factor of kappa light polypeptide gene enhancer in B-cells inhibitor, zeta	6.3244	6.58362	5.95601	6.62377	6.45	6.28	87.67	78.24	1.12	0.89	0.512821	0.585		223217_s_at	NFKBIZ	nuclear factor of kappa light polypeptide gene enhancer in B-cells inhibitor, zeta	7.02566	6.28523	5.43194	5.6376	6.65	5.53	100.81	46.36	2.17	0.46	0.001178	0.00188		223217_s_at	NFKBIZ	nuclear factor of kappa light polypeptide gene enhancer in B-cells inhibitor, zeta	7.53231	7.29409	6.93893	6.71099	6.71333	6.72938	7.25	6.72	152.76	105.27	1.45	0.69	0.0015642	0.00215
205858_at	NGFR	nerve growth factor receptor	4.39212	5.07436	5.61259	5.19701	4.72	5.4	26.6	42.37	0.63	1.59	0.0372903	0.0622		205858_at	NGFR	nerve growth factor receptor	4.56143	4.57254	5.54962	5.67845	4.57	5.61	23.7	48.98	0.48	2.07	2.88e-05	0.000104		205858_at	NGFR	nerve growth factor receptor	5.03573	5.12489	4.97822	5.92529	5.80959	6.00616	5.05	5.91	33.04	60.28	0.55	1.82	5e-07	1.13e-06
225921_at	NIN	ninein (GSK3B interacting protein)	7.59463	7.33857	8.78011	8.86311	7.47	8.82	176.88	452.45	0.39	2.56	6.37e-05	0.000824		225921_at	NIN	ninein (GSK3B interacting protein)	8.17286	7.88317	8.37255	8.66217	8.03	8.52	261.02	366.42	0.71	1.4	0.0143209	0.0191		225921_at	NIN	ninein (GSK3B interacting protein)	8.77228	8.84238	8.88626	9.69501	9.65512	9.72284	8.83	9.69	456.24	826.57	0.55	1.81	2e-07	5.43e-07
230356_at	NKX1-2	NK1 homeobox 2	5.31452	5.49255	7.94525	8.05077	5.4	8	42.33	255.65	0.17	6.04	8e-07	0.000117		230356_at	NKX1-2	NK1 homeobox 2	5.63162	5.598	8.0998	8.38105	5.61	8.24	49	302.42	0.16	6.17	< 1e-07	4.4e-06		230356_at	NKX1-2	NK1 homeobox 2	6.73804	7.01646	6.9678	9.25391	9.25764	9.48994	6.91	9.33	120.05	645.3	0.19	5.38	< 1e-07	< 1e-07
227556_at	NME7	NME/NM23 family member 7	10.1206	10.2912	9.16647	8.7411	10.21	8.95	1181.1	495.86	2.38	0.42	0.000328	0.00185		227556_at	NME7	NME/NM23 family member 7	7.85516	8.93701	10.5	9.83629	8.38	10.16	336.88	1150.58	0.29	3.42	0.0008644	0.00143		227556_at	NME7	NME/NM23 family member 7	8.45033	8.6988	8.48971	8.4343	8.3873	8.51342	8.55	8.44	373.84	348.5	1.07	0.93	0.251357	0.281
214123_s_at	NOP14-AS1	NOP14 antisense RNA 1	4.45811	5.0731	5.37901	4.7354	4.76	5.05	27.2	33.29	0.82	1.22	0.333684	0.404		214123_s_at	NOP14-AS1	NOP14 antisense RNA 1	3.87052	3.65363	4.97443	4.72563	3.76	4.85	13.57	28.84	0.47	2.13	7.13e-05	0.000181		214123_s_at	NOP14-AS1	NOP14 antisense RNA 1	4.69519	4.84533	4.65638	5.22235	5.22613	5.40005	4.73	5.28	26.58	38.93	0.68	1.46	4.88e-05	7.92e-05
200874_s_at	NOP56	NOP56 ribonucleoprotein	7.46994	7.27189	6.98358	7.13633	7.37	7.06	165.53	133.43	1.24	0.81	0.0733726	0.111		200874_s_at	NOP56	NOP56 ribonucleoprotein	8.04345	8.02871	6.87436	7.01296	8.04	6.94	262.48	123.1	2.13	0.47	2.21e-05	8.96e-05		200874_s_at	NOP56	NOP56 ribonucleoprotein	8.79587	8.96689	8.65884	8.46477	8.49137	8.33557	8.81	8.43	447.95	345.03	1.3	0.77	0.0018097	0.00248
218902_at	NOTCH1	notch 1	7.58985	7.58295	8.91673	8.69744	7.59	8.81	192.19	447.92	0.43	2.33	9.1e-05	0.00103		218902_at	NOTCH1	notch 1	7.69816	7.48935	8.73052	8.60592	7.59	8.67	193.17	406.81	0.47	2.11	4.34e-05	0.000129		218902_at	NOTCH1	notch 1	8.29838	8.22592	8.52096	9.25291	9.24511	9.23252	8.35	9.24	325.93	606.14	0.54	1.86	8e-07	1.74e-06
214101_s_at	NPEPPS	aminopeptidase puromycin sensitive	5.02841	6.28386	6.77436	5.99419	5.62	6.37	50.43	83.53	0.6	1.66	0.138955	0.19		214101_s_at	NPEPPS	aminopeptidase puromycin sensitive	5.17197	4.91571	6.53897	6.50274	5.04	6.52	32.99	91.83	0.36	2.78	4.7e-06	4.05e-05		214101_s_at	NPEPPS	aminopeptidase puromycin sensitive	5.77207	6.04595	6.01503	6.08142	6.04741	6.01874	5.94	6.05	61.58	66.22	0.93	1.08	0.242636	0.272
206801_at	NPPB	natriuretic peptide B	5.13206	5.39331	6.40061	6.47961	5.26	6.44	38.39	86.83	0.44	2.26	0.0001506	0.00138		206801_at	NPPB	natriuretic peptide B	5.5388	5.41108	6.52216	6.36512	5.47	6.44	44.48	87.04	0.51	1.96	7.1e-05	0.000181		206801_at	NPPB	natriuretic peptide B	6.28933	6.03349	5.96967	6.57866	6.63842	6.61599	6.1	6.61	68.47	97.75	0.7	1.43	0.000171	0.000259
228723_at	NPTN-IT1	NPTN intronic transcript 1	4.97444	4.82958	5.87181	6.05569	4.9	5.96	29.9	62.41	0.48	2.09	0.000224	0.00154		228723_at	NPTN-IT1	NPTN intronic transcript 1	6.12261	5.49777	5.33587	5.20295	5.8	5.27	56.11	38.57	1.45	0.69	0.0269057	0.0342		228723_at	NPTN-IT1	NPTN intronic transcript 1	7.00758	6.53116	7.06967	6.77777	6.72964	6.72726	6.87	6.74	116.93	107.25	1.09	0.92	0.341164	0.372
243110_x_at	NPW	neuropeptide W	7.08041	7.37867	6.23068	6.87158	7.23	6.54	150.07	93.78	1.6	0.62	0.025607	0.0462		243110_x_at	NPW	neuropeptide W	7.83665	7.97874	6.6006	6.90339	7.91	6.75	240.13	107.78	2.23	0.45	4.81e-05	0.000138		243110_x_at	NPW	neuropeptide W	9.12395	9.12834	9.10864	7.96321	8.17533	7.99378	9.12	8.04	556.53	263.95	2.11	0.47	< 1e-07	2.93e-07
206410_at	NR0B2	nuclear receptor subfamily 0, group B, member 2	8.49879	8.65158	7.60125	7.63144	8.57	7.62	381.41	196.22	1.94	0.51	0.0002838	0.00176		206410_at	NR0B2	nuclear receptor subfamily 0, group B, member 2	8.61869	8.79542	7.60252	7.59673	8.71	7.6	417.91	193.96	2.15	0.46	2.39e-05	9.35e-05		206410_at	NR0B2	nuclear receptor subfamily 0, group B, member 2	9.46033	9.5219	9.58195	8.38846	8.26595	8.32689	9.52	8.33	734.89	321.15	2.29	0.44	< 1e-07	< 1e-07
209505_at	NR2F1	nuclear receptor subfamily 2, group F, member 1	8.54915	8.91651	7.85706	8.01402	8.73	7.94	425.45	244.81	1.74	0.58	0.0027459	0.00811		209505_at	NR2F1	nuclear receptor subfamily 2, group F, member 1	8.52737	8.53094	7.65905	7.84838	8.53	7.75	369.43	215.82	1.71	0.58	0.0003036	0.000571		209505_at	NR2F1	nuclear receptor subfamily 2, group F, member 1	9.28868	9.26472	9.22343	8.22966	8.31615	8.18746	9.26	8.24	612.66	303.26	2.02	0.49	< 1e-07	< 1e-07
209119_x_at	NR2F2	nuclear receptor subfamily 2, group F, member 2	6.92597	6.63494	6.41145	6.54646	6.78	6.48	109.93	89.2	1.23	0.81	0.0980408	0.141		209119_x_at	NR2F2	nuclear receptor subfamily 2, group F, member 2	5.3852	5.82962	7.29509	7.23435	5.6	7.26	48.75	153.78	0.32	3.15	8.4e-06	5.64e-05		209119_x_at	NR2F2	nuclear receptor subfamily 2, group F, member 2	6.86033	7.0837	6.23847	7.62536	7.22795	7.68545	6.72	7.51	105.97	182.65	0.58	1.72	0.0022038	0.003
232431_at	NR3C1	nuclear receptor subfamily 3, group C, member 1 (glucocorticoid receptor)	3.66774	3.26248	4.51434	5.47302	3.46	4.97	11.04	31.86	0.35	2.88	0.0024168	0.00742		232431_at	NR3C1	nuclear receptor subfamily 3, group C, member 1 (glucocorticoid receptor)	4.52876	3.92796	4.23414	3.94758	4.22	4.09	18.74	17.04	1.1	0.91	0.52117	0.559		232431_at	NR3C1	nuclear receptor subfamily 3, group C, member 1 (glucocorticoid receptor)	5.69901	5.08413	5.3004	6.49425	6.05957	6.38604	5.36	6.31	41.1	79.52	0.52	1.93	9.45e-05	0.000146
208337_s_at	NR5A2	nuclear receptor subfamily 5, group A, member 2	6.60081	6.43828	6.43409	6.22884	6.52	6.33	91.74	80.53	1.14	0.88	0.245241	0.314		208337_s_at	NR5A2	nuclear receptor subfamily 5, group A, member 2	7.54035	7.29673	6.49108	6.32564	7.42	6.41	171.08	84.94	2.01	0.5	9.36e-05	0.000223		208337_s_at	NR5A2	nuclear receptor subfamily 5, group A, member 2	7.97363	7.99537	8.05247	7.39667	7.57296	7.21654	8.01	7.39	257.27	168.36	1.53	0.65	5.26e-05	8.52e-05
229422_at	NRDC	nardilysin convertase	5.27463	4.81906	5.87964	6.328	5.04	6.1	33.06	68.78	0.48	2.08	0.002419	0.00742		229422_at	NRDC	nardilysin convertase	5.46379	4.40277	4.41134	4.89666	4.9	4.65	30.55	25.18	1.21	0.82	0.403871	0.444		229422_at	NRDC	nardilysin convertase	6.56065	6.36322	6.51347	6.62992	6.56798	6.47979	6.48	6.56	89.21	94.3	0.95	1.06	0.33257	0.364
206343_s_at	NRG1	neuregulin 1	4.01733	4.43895	4.32286	4.69486	4.22	4.51	18.74	22.77	0.82	1.21	0.21112	0.275		206343_s_at	NRG1	neuregulin 1	4.25215	3.81923	4.73186	5.10573	4.03	4.92	16.4	30.25	0.54	1.84	0.0015121	0.00235		206343_s_at	NRG1	neuregulin 1	5.66097	6.42047	6.51936	7.68729	7.63773	8.18933	6.19	7.83	73.53	228.83	0.32	3.11	1.5e-05	2.61e-05
222877_at	NRP2	neuropilin 2	4.16533	3.94414	6.0928	6.3475	4.05	6.22	16.62	74.55	0.22	4.49	5.4e-06	0.000227		222877_at	NRP2	neuropilin 2	3.72939	3.8092	6.47339	6.87402	3.77	6.67	13.64	102.09	0.13	7.49	< 1e-07	4.4e-06		222877_at	NRP2	neuropilin 2	3.94165	4.20164	4.17787	8.17282	8.18935	8.22727	4.11	8.2	17.23	293.35	0.06	17.02	< 1e-07	< 1e-07
210683_at	NRTN	neurturin	7.44165	7.99779	9.45116	9.77681	7.71	9.61	210.8	783.61	0.27	3.72	9.26e-05	0.00103		210683_at	NRTN	neurturin	7.58787	7.09731	10.3175	9.99138	7.34	10.15	162.31	1139.71	0.14	7.02	5e-07	1.29e-05		210683_at	NRTN	neurturin	8.98137	9.10545	8.9675	11.3892	11.3225	11.271	9.02	11.33	518.47	2570.04	0.2	4.96	< 1e-07	< 1e-07
205795_at	NRXN3	neurexin 3	7.61883	8.07967	7.99443	8.16278	7.85	8.08	230.6	270.34	0.85	1.17	0.263252	0.334		205795_at	NRXN3	neurexin 3	8.38059	7.69656	7.8538	7.79534	8.03	7.82	262.94	226.69	1.16	0.86	0.336567	0.377		205795_at	NRXN3	neurexin 3	9.93161	9.86723	9.84425	8.62599	8.61763	8.90355	9.88	8.71	942.94	420.43	2.24	0.45	1e-07	2.93e-07
227816_at	NTN1	netrin 1	6.88463	6.97579	8.26255	7.48334	6.93	7.86	121.96	234.42	0.52	1.92	0.008642	0.019		227816_at	NTN1	netrin 1	6.94192	7.04562	8.65126	8.99948	6.99	8.82	127.45	453.63	0.28	3.56	2e-06	2.38e-05		227816_at	NTN1	netrin 1	7.62722	7.78256	7.89411	9.4873	9.47477	9.56783	7.77	9.51	217.97	729.1	0.3	3.34	< 1e-07	< 1e-07
223315_at	NTN4	netrin 4	5.59204	5.18291	6.52737	6.20823	5.38	6.37	41.86	82.58	0.51	1.97	0.0018382	0.00605		223315_at	NTN4	netrin 4	6.22589	5.98456	6.78767	6.82878	6.1	6.81	68.84	112.07	0.61	1.63	0.0007695	0.00129		223315_at	NTN4	netrin 4	6.34232	6.80768	6.60318	7.52768	7.70367	7.83204	6.58	7.69	95.96	206.18	0.47	2.15	2.9e-06	5.63e-06
200646_s_at	NUCB1	nucleobindin 1	6.17385	6.31908	4.62638	4.70758	6.25	4.67	75.92	25.4	2.99	0.33	1.47e-05	0.000417		200646_s_at	NUCB1	nucleobindin 1	5.25833	6.80059	5.87008	5.73971	5.98	5.8	65.32	55.9	1.17	0.86	0.596732	0.63		200646_s_at	NUCB1	nucleobindin 1	6.43568	6.51567	6.27808	6.70954	6.67399	6.32775	6.41	6.57	85.02	95.04	0.89	1.12	0.169858	0.195
226643_s_at	NUDCD2	NudC domain containing 2	4.2647	4.81471	6.67558	5.06451	4.53	5.81	23.26	58.49	0.4	2.51	0.0328572	0.0559		226643_s_at	NUDCD2	NudC domain containing 2	4.50409	4.18916	4.7293	4.60409	4.34	4.67	20.35	25.4	0.8	1.25	0.0591952	0.0723		226643_s_at	NUDCD2	NudC domain containing 2	5.54694	5.62771	5.52926	5.54015	5.41983	5.16204	5.57	5.37	47.44	41.47	1.14	0.87	0.0718252	0.0867
220520_s_at	NUP62CL	nucleoporin 62kDa C-terminal like	4.54074	4.66057	5.98441	6.14385	4.6	6.06	24.26	66.91	0.36	2.76	2.75e-05	0.000576		220520_s_at	NUP62CL	nucleoporin 62kDa C-terminal like	5.03472	4.75184	5.80822	6.32193	4.89	6.06	29.72	66.95	0.44	2.25	0.000275	0.000531		220520_s_at	NUP62CL	nucleoporin 62kDa C-terminal like	5.42734	5.76779	5.28358	7.24523	7.48423	7.35948	5.49	7.36	45.03	164.62	0.27	3.66	< 1e-07	< 1e-07
209230_s_at	NUPR1	nuclear protein 1, transcriptional regulator	10.1122	10.2632	11.0175	11.2149	10.19	11.12	1166.28	2219.79	0.53	1.9	0.0005222	0.00247		209230_s_at	NUPR1	nuclear protein 1, transcriptional regulator	9.87549	9.73957	11.3684	11.5199	9.81	11.44	896.11	2786.31	0.32	3.11	1.5e-06	2.03e-05		209230_s_at	NUPR1	nuclear protein 1, transcriptional regulator	11.1478	11.0167	11.2232	12.3044	12.3277	12.6266	11.13	12.42	2239.91	5478.48	0.41	2.45	1e-07	2.93e-07
229787_s_at	OGT	O-linked N-acetylglucosamine (GlcNAc) transferase	4.34014	5.4725	4.23678	5.62051	4.87	4.88	29.99	30.46	0.98	1.02	0.966697	0.978		229787_s_at	OGT	O-linked N-acetylglucosamine (GlcNAc) transferase	5.32049	4.56666	6.22762	5.95825	4.93	6.09	30.77	68.26	0.45	2.22	0.0012141	0.00193		229787_s_at	OGT	O-linked N-acetylglucosamine (GlcNAc) transferase	6.21081	6.32435	6.15708	5.99758	6.25472	5.98203	6.23	6.08	75.1	67.56	1.11	0.9	0.120187	0.142
213075_at	OLFML2A	olfactomedin like 2A	6.8652	6.17216	7.88941	7.30013	6.51	7.59	91.69	193.31	0.47	2.11	0.0079496	0.0181		213075_at	OLFML2A	olfactomedin like 2A	6.34132	6.33354	8.10117	8.01851	6.34	8.06	80.86	266.84	0.3	3.3	6e-07	1.39e-05		213075_at	OLFML2A	olfactomedin like 2A	7.21601	7.232	7.19484	8.97444	8.93655	9.09278	7.21	9	148.5	512.45	0.29	3.45	< 1e-07	< 1e-07
218162_at	OLFML3	olfactomedin like 3	8.91725	8.64426	9.60018	8.92606	8.78	9.26	439.81	614.44	0.72	1.4	0.0875103	0.129		218162_at	OLFML3	olfactomedin like 3	8.70889	8.9825	9.97042	9.83776	8.84	9.9	460.07	958.14	0.48	2.08	7.22e-05	0.000183		218162_at	OLFML3	olfactomedin like 3	9.74841	9.95399	9.89991	11.262	11.2604	11.3155	9.87	11.28	934.1	2485.46	0.38	2.66	< 1e-07	< 1e-07
233446_at	ONECUT2	one cut homeobox 2	7.48088	8.18361	7.00869	8.59532	7.82	7.76	227.9	223.17	1.02	0.98	0.953625	0.972		233446_at	ONECUT2	one cut homeobox 2	8.98751	8.79469	7.8061	7.84132	8.89	7.82	474.78	226.55	2.1	0.48	3.45e-05	0.000109		233446_at	ONECUT2	one cut homeobox 2	9.79694	9.62968	9.74014	8.88697	8.70033	8.86283	9.72	8.82	844.68	450.91	1.87	0.53	4e-07	9.54e-07
217529_at	ORAI2	ORAI calcium release-activated calcium modulator 2	5.94332	5.82887	6.18843	6.10316	5.89	6.15	59.14	70.81	0.84	1.2	0.0970056	0.14		217529_at	ORAI2	ORAI calcium release-activated calcium modulator 2	5.91631	5.92643	6.49979	6.34853	5.92	6.42	60.61	85.87	0.71	1.42	0.0037066	0.00537		217529_at	ORAI2	ORAI calcium release-activated calcium modulator 2	6.76842	6.74942	6.75106	7.8095	7.68904	7.82472	6.76	7.77	108.11	218.94	0.49	2.03	< 1e-07	< 1e-07
221864_at	ORAI3	ORAI calcium release-activated calcium modulator 3	7.48813	7.69211	8.41483	8.55903	7.59	8.49	192.69	358.77	0.54	1.86	0.0006393	0.00284		221864_at	ORAI3	ORAI calcium release-activated calcium modulator 3	7.93539	7.86058	8.91156	8.97603	7.9	8.94	238.52	492.44	0.48	2.06	2.6e-05	9.78e-05		221864_at	ORAI3	ORAI calcium release-activated calcium modulator 3	8.75451	8.57035	8.67091	9.56241	9.62771	9.86246	8.66	9.68	405.98	822.68	0.49	2.03	5e-07	1.13e-06
211212_s_at	ORC5	origin recognition complex subunit 5	6.98693	6.48355	6.85837	6.61591	6.73	6.74	106.54	106.68	1	1	0.992759	0.993		211212_s_at	ORC5	origin recognition complex subunit 5	7.56984	7.36304	5.914	6.33627	7.47	6.12	176.86	69.8	2.53	0.39	4.62e-05	0.000134		211212_s_at	ORC5	origin recognition complex subunit 5	7.96563	8.23299	8.03437	7.78737	7.87609	7.43219	8.08	7.7	270.16	207.73	1.3	0.77	0.0089504	0.0115
209626_s_at	OSBPL3	oxysterol binding protein-like 3	8.41195	8.25011	9.11679	9.086	8.33	9.1	322.03	549.28	0.59	1.71	0.0010117	0.00384		209626_s_at	OSBPL3	oxysterol binding protein-like 3	8.55703	8.58788	9.08633	9.23388	8.57	9.16	380.69	572.09	0.67	1.5	0.0014922	0.00232		209626_s_at	OSBPL3	oxysterol binding protein-like 3	8.88749	8.93856	8.88228	9.94514	9.93591	10.2174	8.9	10.03	478.63	1047.55	0.46	2.19	1e-07	2.93e-07
1554414_a_at	OSGIN2	oxidative stress induced growth inhibitor family member 2	9.15884	8.85257	8.83756	8.92035	9	8.88	514.03	470.8	1.09	0.92	0.443715	0.514		1554414_a_at	OSGIN2	oxidative stress induced growth inhibitor family member 2	9.48506	9.47154	8.38208	8.52914	9.48	8.46	713.27	351.07	2.03	0.49	3.68e-05	0.000114		1554414_a_at	OSGIN2	oxidative stress induced growth inhibitor family member 2	9.55435	9.65682	9.54671	9.28927	9.36693	9.37854	9.59	9.34	768.53	650.28	1.18	0.85	0.0060211	0.00784
201246_s_at	OTUB1	OTU deubiquitinase, ubiquitin aldehyde binding 1	8.57886	8.46896	7.84506	6.99199	8.52	7.41	368.09	171.08	2.15	0.46	0.0056718	0.0139		201246_s_at	OTUB1	OTU deubiquitinase, ubiquitin aldehyde binding 1	7.84069	8.9857	8.0998	8.24345	8.39	8.17	340.9	288.34	1.18	0.85	0.463658	0.501		201246_s_at	OTUB1	OTU deubiquitinase, ubiquitin aldehyde binding 1	8.19313	8.29894	8.29843	8.43773	8.21504	7.88905	8.26	8.18	307.3	290.14	1.06	0.94	0.507257	0.54
206277_at	P2RY2	purinergic receptor P2Y, G-protein coupled, 2	6.66726	6.07371	8.0962	7.85561	6.36	7.97	82.74	251.76	0.33	3.04	0.0002402	0.00161		206277_at	P2RY2	purinergic receptor P2Y, G-protein coupled, 2	6.3158	6.5034	7.88478	8.14307	6.41	8.01	85.01	258.48	0.33	3.04	3.9e-06	3.77e-05		206277_at	P2RY2	purinergic receptor P2Y, G-protein coupled, 2	6.92374	7.01718	7.14813	8.65482	8.7137	8.70516	7.03	8.69	130.66	413.35	0.32	3.16	< 1e-07	< 1e-07
222227_at	PACSIN3 /// RTN4 /// USP9X /// TBC1D1 /// GPER /// EIF4G2	protein kinase C and casein kinase substrate in neurons 3 /// reticulon 4 /// ubiquitin specific peptidase 9, X-linked /// TBC1 (tre-2/USP6, BUB2, cdc16) domain family, member 1 /// G protein-coupled estrogen receptor 1 /// eukaryotic translation initiation factor 4 gamma, 2	7.30335	6.16401	7.82986	7.90433	6.71	7.87	106.42	233.47	0.46	2.19	0.014702	0.0293		222227_at	PACSIN3 /// RTN4 /// USP9X /// TBC1D1 /// GPER /// EIF4G2	protein kinase C and casein kinase substrate in neurons 3 /// reticulon 4 /// ubiquitin specific peptidase 9, X-linked /// TBC1 (tre-2/USP6, BUB2, cdc16) domain family, member 1 /// G protein-coupled estrogen receptor 1 /// eukaryotic translation initiation factor 4 gamma, 2	6.90609	6.90468	7.97134	7.9491	6.91	7.96	119.87	249.04	0.48	2.08	2.11e-05	8.8e-05		222227_at	PACSIN3 /// RTN4 /// USP9X /// TBC1D1 /// GPER /// EIF4G2	protein kinase C and casein kinase substrate in neurons 3 /// reticulon 4 /// ubiquitin specific peptidase 9, X-linked /// TBC1 (tre-2/USP6, BUB2, cdc16) domain family, member 1 /// G protein-coupled estrogen receptor 1 /// eukaryotic translation initiation factor 4 gamma, 2	7.97705	8.30001	8.38461	9.42998	9.76349	9.67274	8.22	9.62	298.29	788.01	0.38	2.64	3e-07	7.42e-07
217583_at	PAH	phenylalanine hydroxylase	5.10041	4.92158	5.19989	5.21146	5.01	5.21	32.24	36.9	0.87	1.14	0.202337	0.265		217583_at	PAH	phenylalanine hydroxylase	5.86852	5.14322	4.45103	5.20111	5.49	4.81	45.44	28.37	1.6	0.62	0.0464123	0.0571		217583_at	PAH	phenylalanine hydroxylase	7.02939	7.20126	7.18874	5.85087	6.07701	5.72469	7.14	5.88	141.02	59.06	2.39	0.42	1e-07	2.93e-07
208876_s_at	PAK2	p21 protein (Cdc42/Rac)-activated kinase 2	7.9329	8.14993	7.73568	6.28074	8.04	6.97	263.46	128.73	2.05	0.49	0.0500776	0.08		208876_s_at	PAK2	p21 protein (Cdc42/Rac)-activated kinase 2	7.03453	8.37433	7.24627	7.4715	7.68	7.36	208.58	164.15	1.27	0.79	0.368151	0.408		208876_s_at	PAK2	p21 protein (Cdc42/Rac)-activated kinase 2	7.74113	7.7587	7.80758	7.80203	7.64827	7.52101	7.77	7.66	218.14	201.84	1.08	0.93	0.204079	0.231
226649_at	PANK1	pantothenate kinase 1	8.10483	8.1741	9.46835	9.45536	8.14	9.46	281.98	705.18	0.4	2.5	3.23e-05	0.000624		226649_at	PANK1	pantothenate kinase 1	8.37939	7.53009	9.54888	9.71372	7.94	9.63	248.09	793.07	0.31	3.2	0.000153	0.000328		226649_at	PANK1	pantothenate kinase 1	9.47957	9.461	9.45258	10.5775	10.644	10.6777	9.46	10.63	706.42	1588.1	0.44	2.25	< 1e-07	< 1e-07
203058_s_at	PAPSS2	3'-phosphoadenosine 5'-phosphosulfate synthase 2	6.71773	6.82109	5.85553	6.16814	6.77	6.01	109.09	64.53	1.69	0.59	0.0024325	0.00743		203058_s_at	PAPSS2	3'-phosphoadenosine 5'-phosphosulfate synthase 2	6.833	6.82246	5.3198	5.35759	6.83	5.34	113.59	40.47	2.81	0.36	1.7e-06	2.17e-05		203058_s_at	PAPSS2	3'-phosphoadenosine 5'-phosphosulfate synthase 2	6.7566	7.05223	6.55864	6.00073	5.77705	5.29227	6.79	5.68	110.6	51.63	2.14	0.47	7.19e-05	0.000113
228411_at	PARD3B	par-3 family cell polarity regulator beta	5.93144	6.18877	6.75822	6.36498	6.06	6.56	66.72	94.46	0.71	1.42	0.0313691	0.054		228411_at	PARD3B	par-3 family cell polarity regulator beta	5.59548	5.40102	7.21474	6.84106	5.5	7.03	45.2	130.5	0.35	2.89	1.22e-05	6.92e-05		228411_at	PARD3B	par-3 family cell polarity regulator beta	7.11536	6.96721	7.04443	8.62174	8.52711	8.8218	7.04	8.66	131.81	403.63	0.33	3.06	< 1e-07	< 1e-07
225809_at	PARM1	prostate androgen-regulated mucin-like protein 1	7.26394	6.83834	8.24985	8.0866	7.05	8.17	132.62	287.66	0.46	2.17	0.0006187	0.00279		225809_at	PARM1	prostate androgen-regulated mucin-like protein 1	7.51241	7.23326	8.75038	8.53734	7.37	8.64	165.75	400	0.41	2.41	2.75e-05	0.000102		225809_at	PARM1	prostate androgen-regulated mucin-like protein 1	7.95076	7.94569	7.99094	10.296	10.3197	10.2375	7.96	10.28	249.43	1247.17	0.2	5	< 1e-07	< 1e-07
227928_at	PARPBP	PARP1 binding protein	7.03441	6.18588	6.65817	6.43036	6.6	6.54	97.69	93.33	1.05	0.96	0.818872	0.86		227928_at	PARPBP	PARP1 binding protein	6.65476	6.45101	4.52598	5.27935	6.55	4.89	93.89	29.91	3.14	0.32	9.98e-05	0.000234		227928_at	PARPBP	PARP1 binding protein	7.47934	7.85947	7.71718	6.85386	6.95657	6.47331	7.68	6.76	205.83	108.48	1.9	0.53	3.42e-05	5.66e-05
217890_s_at	PARVA	parvin, alpha	5.51064	5.21216	5.31964	5.50156	5.36	5.41	41.11	42.54	0.97	1.03	0.769085	0.818		217890_s_at	PARVA	parvin, alpha	4.98265	4.67682	4.98265	5.15131	4.83	5.07	28.44	33.52	0.85	1.18	0.145328	0.17		217890_s_at	PARVA	parvin, alpha	6.20731	6.50317	6.23483	7.20791	7.24325	7.55243	6.31	7.33	79.62	161.4	0.49	2.03	3e-06	5.8e-06
204005_s_at	PAWR	PRKC, apoptosis, WT1, regulator	8.23685	7.78269	7.71924	7.77379	8.01	7.75	257.74	214.75	1.2	0.83	0.191637	0.253		204005_s_at	PAWR	PRKC, apoptosis, WT1, regulator	8.49819	8.31484	7.34506	7.42331	8.41	7.38	339.32	167.06	2.03	0.49	4.77e-05	0.000137		204005_s_at	PAWR	PRKC, apoptosis, WT1, regulator	9.01695	9.05663	9.07063	8.64034	8.6726	8.81796	9.05	8.71	529.35	418.85	1.26	0.79	0.0009067	0.00127
212148_at	PBX1	pre-B-cell leukemia homeobox 1	5.90061	6.62031	7.00248	6.86176	6.25	6.93	76.66	122.12	0.63	1.59	0.0294586	0.0517		212148_at	PBX1	pre-B-cell leukemia homeobox 1	6.16724	5.63933	7.67998	7.61698	5.9	7.65	59.85	200.64	0.3	3.35	1.11e-05	6.64e-05		212148_at	PBX1	pre-B-cell leukemia homeobox 1	7.48348	7.46122	7.50062	8.41578	8.43764	8.17409	7.48	8.34	178.75	324.6	0.55	1.82	1e-06	2.13e-06
210023_s_at	PCGF1	polycomb group ring finger 1	8.60115	8.46038	7.94461	6.57747	8.53	7.23	369.84	153.39	2.41	0.41	0.0181656	0.0346		210023_s_at	PCGF1	polycomb group ring finger 1	6.88549	8.31893	7.8063	8.15089	7.57	7.98	194.31	252.23	0.77	1.3	0.362796	0.403		210023_s_at	PCGF1	polycomb group ring finger 1	7.55465	7.70332	7.91405	7.56686	7.57	7.52843	7.72	7.56	211.43	188.07	1.12	0.89	0.0948479	0.113
203792_x_at	PCGF2	polycomb group ring finger 2	7.0045	7.41572	6.47528	5.83104	7.21	6.14	148.07	71.17	2.08	0.48	0.0045592	0.0116		203792_x_at	PCGF2	polycomb group ring finger 2	5.83058	6.79029	6.62512	6.61791	6.29	6.62	79.37	98.46	0.81	1.24	0.281189	0.321		203792_x_at	PCGF2	polycomb group ring finger 2	6.56968	6.39846	6.50145	6.72895	6.39075	6.65216	6.49	6.59	89.88	96.38	0.93	1.07	0.316856	0.348
205559_s_at	PCSK5	proprotein convertase subtilisin/kexin type 5	5.34532	6.64605	6.01511	7.0438	5.96	6.51	63.81	92.38	0.69	1.45	0.30547	0.376		205559_s_at	PCSK5	proprotein convertase subtilisin/kexin type 5	7.00881	6.38004	6.70359	6.44345	6.69	6.57	103.57	95.24	1.09	0.92	0.577062	0.614		205559_s_at	PCSK5	proprotein convertase subtilisin/kexin type 5	6.62709	6.62709	6.41743	5.57956	5.06894	5.18516	6.56	5.27	94.17	38.8	2.43	0.41	1.1e-06	2.32e-06
242662_at	PCSK6	proprotein convertase subtilisin/kexin type 6	5.2248	4.83701	6.32111	6.60909	5.03	6.46	32.69	88.35	0.37	2.7	0.000174	0.00146		242662_at	PCSK6	proprotein convertase subtilisin/kexin type 6	5.52209	5.07509	5.2022	5.12949	5.29	5.17	39.36	35.9	1.1	0.91	0.441464	0.48		242662_at	PCSK6	proprotein convertase subtilisin/kexin type 6	6.67432	6.08958	6.5129	6.78308	6.55478	6.90619	6.42	6.75	85.96	107.49	0.8	1.25	0.0463375	0.0569
222380_s_at	PDCD6	programmed cell death 6	5.76203	5.57294	6.70637	6.7848	5.67	6.75	50.83	107.31	0.47	2.11	0.000177	0.00146		222380_s_at	PDCD6	programmed cell death 6	6.08351	5.29763	5.48225	5.71588	5.68	5.6	51.65	48.47	1.07	0.94	0.710427	0.743		222380_s_at	PDCD6	programmed cell death 6	7.18121	6.70167	7.28156	7.02162	6.88807	7.15008	7.05	7.02	132.96	129.78	1.02	0.98	0.804826	0.824
1552931_a_at	PDE8A	phosphodiesterase 8A	4.93061	4.88399	4.39814	4.87094	4.91	4.63	30.01	24.84	1.21	0.83	0.185413	0.247		1552931_a_at	PDE8A	phosphodiesterase 8A	5.75018	5.78997	4.86919	4.52251	5.77	4.69	54.57	25.92	2.11	0.47	8.92e-05	0.000216		1552931_a_at	PDE8A	phosphodiesterase 8A	6.60493	6.81821	6.51158	6.14489	6.18706	6.10771	6.64	6.15	100.07	70.84	1.41	0.71	0.0001743	0.000263
205463_s_at	PDGFA	platelet-derived growth factor alpha polypeptide	8.5682	8.62879	9.09388	9.14666	8.6	9.12	387.62	556.51	0.7	1.44	0.0059926	0.0146		205463_s_at	PDGFA	platelet-derived growth factor alpha polypeptide	8.36686	8.3656	9.35606	9.74918	8.37	9.55	329.98	750.97	0.44	2.28	6.15e-05	0.000164		205463_s_at	PDGFA	platelet-derived growth factor alpha polypeptide	8.7707	8.77352	8.71458	9.97374	10.0561	10.1835	8.75	10.07	431.42	1075.75	0.4	2.49	< 1e-07	< 1e-07
203242_s_at	PDLIM5	PDZ and LIM domain 5	6.7748	6.40475	6.08743	6.4612	6.59	6.27	96.32	77.4	1.24	0.8	0.152464	0.207		203242_s_at	PDLIM5	PDZ and LIM domain 5	7.64283	7.28427	6.21036	6.42787	7.46	6.32	176.5	79.84	2.21	0.45	9.61e-05	0.000227		203242_s_at	PDLIM5	PDZ and LIM domain 5	8.03282	8.16317	7.96823	7.58627	7.72738	7.7296	8.05	7.68	265.9	205.23	1.3	0.77	0.0007697	0.00109
203370_s_at	PDLIM7	PDZ and LIM domain 7 (enigma)	7.7246	6.84838	6.88354	4.52924	7.27	5.58	156.12	52.21	2.99	0.33	0.0651577	0.1		203370_s_at	PDLIM7	PDZ and LIM domain 7 (enigma)	5.25455	7.24162	5.91398	6.1787	6.17	6.04	76.01	66.09	1.15	0.87	0.707601	0.742		203370_s_at	PDLIM7	PDZ and LIM domain 7 (enigma)	5.28492	5.70859	5.57217	5.76928	5.68329	5.45508	5.52	5.63	45.95	49.72	0.92	1.08	0.352057	0.382
209243_s_at	PEG3	paternally expressed 3	6.45407	5.91197	7.31705	7.41887	6.18	7.37	72.66	165.19	0.44	2.27	0.000795	0.00327		209243_s_at	PEG3	paternally expressed 3	6.78571	6.0104	7.29342	7.6586	6.39	7.47	84.33	178.03	0.47	2.11	0.0024257	0.00362		209243_s_at	PEG3	paternally expressed 3	7.78161	8.06188	7.57997	10.0874	9.94364	10.0255	7.81	10.02	224.07	1037.48	0.22	4.63	< 1e-07	< 1e-07
230068_s_at	PEG3-AS1	PEG3 antisense RNA 1	4.32472	4.91141	4.83333	5.30015	4.61	5.06	24.56	33.52	0.73	1.36	0.113316	0.159		230068_s_at	PEG3-AS1	PEG3 antisense RNA 1	4.46886	4.15295	5.46247	5.24081	4.31	5.35	19.85	40.83	0.49	2.06	0.0001449	0.000314		230068_s_at	PEG3-AS1	PEG3 antisense RNA 1	5.20337	5.45827	5.44116	6.47331	6.43465	6.21081	5.37	6.37	41.29	82.88	0.5	2.01	1e-06	2.13e-06
232304_at	PELI1	pellino E3 ubiquitin protein ligase 1	5.98381	4.23437	6.39875	6.73581	5.03	6.57	34.51	94.83	0.36	2.75	0.0272334	0.0485		232304_at	PELI1	pellino E3 ubiquitin protein ligase 1	6.89839	4.9074	5.00716	4.72732	5.82	4.87	59.83	29.19	2.05	0.49	0.0821905	0.0994		232304_at	PELI1	pellino E3 ubiquitin protein ligase 1	7.3499	7.07129	7.59376	7.31899	6.93477	6.91289	7.34	7.05	161.83	133.02	1.22	0.82	0.0722984	0.0872
201037_at	PFKP	phosphofructokinase, platelet	5.62448	5.62815	7.80597	7.62241	5.63	7.71	49.4	209.99	0.24	4.25	2.8e-06	0.00017		201037_at	PFKP	phosphofructokinase, platelet	5.19807	5.5803	7.69617	7.59437	5.39	7.65	41.91	200.2	0.21	4.78	5e-07	1.29e-05		201037_at	PFKP	phosphofructokinase, platelet	5.82157	5.37691	5.79649	8.54911	8.61269	8.83374	5.66	8.66	50.74	405.96	0.12	8	< 1e-07	< 1e-07
213469_at	PGAP1	post-GPI attachment to proteins 1	5.71351	5.89572	7.69461	7.66669	5.8	7.68	55.89	205.17	0.27	3.67	5.5e-06	0.000227		213469_at	PGAP1	post-GPI attachment to proteins 1	6.04764	5.70902	7.51266	7.98252	5.88	7.74	58.82	214.91	0.27	3.65	9.7e-06	6.1e-05		213469_at	PGAP1	post-GPI attachment to proteins 1	6.7303	6.9812	6.85749	8.7922	9.00752	9.08934	6.86	8.96	115.87	499.04	0.23	4.31	< 1e-07	< 1e-07
218000_s_at	PHLDA1	pleckstrin homology-like domain, family A, member 1	8.71101	8.86816	7.0789	6.63167	8.79	6.85	442.52	115.78	3.82	0.26	2.71e-05	0.000576		218000_s_at	PHLDA1	pleckstrin homology-like domain, family A, member 1	7.81593	9.35036	7.47845	7.48776	8.55	7.48	383.52	178.91	2.14	0.47	0.0265578	0.0338		218000_s_at	PHLDA1	pleckstrin homology-like domain, family A, member 1	7.86592	8.0709	7.94939	7.50789	7.24329	7.27223	7.96	7.34	249.36	162.14	1.54	0.65	4.13e-05	6.77e-05
218634_at	PHLDA3	pleckstrin homology-like domain, family A, member 3	6.19356	6.10536	6.7713	6.52581	6.15	6.65	70.99	100.33	0.71	1.41	0.013078	0.0268		218634_at	PHLDA3	pleckstrin homology-like domain, family A, member 3	5.68713	6.20575	7.05437	7.26121	5.94	7.16	61.67	142.79	0.43	2.32	0.0001803	0.000372		218634_at	PHLDA3	pleckstrin homology-like domain, family A, member 3	6.87672	6.74775	6.65358	7.75086	7.88038	7.64453	6.76	7.76	108.33	216.56	0.5	2	4e-07	9.54e-07
226623_at	PHYHIPL	phytanoyl-CoA 2-hydroxylase interacting protein-like	7.51256	7.00531	8.15505	7.53578	7.25	7.84	153.16	229.99	0.67	1.5	0.0597474	0.0934		226623_at	PHYHIPL	phytanoyl-CoA 2-hydroxylase interacting protein-like	7.13402	7.21544	7.95415	8.32103	7.17	8.14	144.48	281.62	0.51	1.95	0.0002285	0.000455		226623_at	PHYHIPL	phytanoyl-CoA 2-hydroxylase interacting protein-like	6.98221	7.07379	6.91749	8.7081	8.71381	8.85531	6.99	8.76	127.22	433.26	0.29	3.41	< 1e-07	< 1e-07
219019_at	PIDD1	p53-induced death domain protein 1	7.33092	7.42607	9.21924	9.70734	7.38	9.46	166.4	705.89	0.24	4.24	2e-05	0.00052		219019_at	PIDD1	p53-induced death domain protein 1	7.25571	7.10582	10.2374	9.96137	7.18	10.1	145.09	1097.03	0.13	7.56	< 1e-07	< 1e-07		219019_at	PIDD1	p53-induced death domain protein 1	8.19086	7.98817	8.13853	10.2148	10.3427	10.4153	8.11	10.32	275.49	1282.07	0.21	4.65	< 1e-07	< 1e-07
229713_at	PIP4K2A	phosphatidylinositol-5-phosphate 4-kinase, type II, alpha	4.10847	6.38952	5.69642	6.97783	5.12	6.3	38.03	80.85	0.47	2.13	0.188695	0.249		229713_at	PIP4K2A	phosphatidylinositol-5-phosphate 4-kinase, type II, alpha	5.84575	5.41723	6.14413	6.12289	5.63	6.13	49.57	70.21	0.71	1.42	0.0139964	0.0188		229713_at	PIP4K2A	phosphatidylinositol-5-phosphate 4-kinase, type II, alpha	6.92293	6.82713	7.01352	6.62419	6.43202	6.61224	6.92	6.56	121.2	94.1	1.29	0.78	0.001184	0.00165
219155_at	PITPNC1	phosphatidylinositol transfer protein, cytoplasmic 1	6.1075	6.17111	6.32593	6.14236	6.14	6.23	70.49	75.28	0.94	1.07	0.51807	0.59		219155_at	PITPNC1	phosphatidylinositol transfer protein, cytoplasmic 1	4.88342	4.60568	6.09871	5.99858	4.74	6.05	26.81	66.19	0.4	2.47	1.52e-05	7.83e-05		219155_at	PITPNC1	phosphatidylinositol transfer protein, cytoplasmic 1	6.56073	6.48612	6.50645	7.09364	7.1533	7.28828	6.52	7.18	91.63	144.85	0.63	1.58	4.3e-06	8.19e-06
225380_at	PKDCC	protein kinase domain containing, cytoplasmic	5.67616	5.76567	6.85845	7.30559	5.72	7.08	52.74	135.49	0.39	2.57	0.000199	0.00152		225380_at	PKDCC	protein kinase domain containing, cytoplasmic	6.01598	5.78659	7.22738	7.09345	5.9	7.16	59.77	143.05	0.42	2.39	1.6e-05	7.95e-05		225380_at	PKDCC	protein kinase domain containing, cytoplasmic	7.07219	6.48061	6.83608	8.78359	8.92151	8.82922	6.79	8.84	111.14	459.77	0.24	4.14	< 1e-07	< 1e-07
226864_at	PKIA	protein kinase (cAMP-dependent, catalytic) inhibitor alpha	5.6516	5.1889	6.61703	6.72741	5.42	6.67	42.82	101.99	0.42	2.38	0.0003661	0.00203		226864_at	PKIA	protein kinase (cAMP-dependent, catalytic) inhibitor alpha	5.76283	5.39049	6.49588	6.69652	5.57	6.6	47.72	96.75	0.49	2.03	0.0002176	0.000435		226864_at	PKIA	protein kinase (cAMP-dependent, catalytic) inhibitor alpha	6.7902	6.84989	6.73258	7.80486	7.93912	7.88575	6.79	7.88	110.73	235.01	0.47	2.12	< 1e-07	< 1e-07
201251_at	PKM	pyruvate kinase, muscle	11.6032	11.2991	10.8921	8.30787	11.45	9.51	2799.9	776.04	3.61	0.28	0.0430241	0.0704		201251_at	PKM	pyruvate kinase, muscle	9.40378	11.6099	10.6206	10.7835	10.45	10.7	1455.05	1665.87	0.87	1.14	0.740829	0.771		201251_at	PKM	pyruvate kinase, muscle	9.56793	9.83161	9.82942	9.93918	9.59563	9.61364	9.74	9.71	856.9	841.11	1.02	0.98	0.811215	0.829
201927_s_at	PKP4	plakophilin 4	5.61489	6.36203	4.99863	6.20813	5.98	5.57	63.49	48.62	1.31	0.77	0.388322	0.462		201927_s_at	PKP4	plakophilin 4	6.78502	6.45922	5.56402	5.48554	6.62	5.52	98.5	46.04	2.14	0.47	6.96e-05	0.000178		201927_s_at	PKP4	plakophilin 4	7.59501	7.75813	7.17637	7.26462	7.5127	7.44939	7.51	7.41	182.26	169.94	1.07	0.93	0.469698	0.502
231009_at	PLA2G12B	phospholipase A2, group XIIB	8.75501	8.35843	8.41588	8.18742	8.55	8.3	376.56	315.53	1.19	0.84	0.20414	0.267		231009_at	PLA2G12B	phospholipase A2, group XIIB	8.71269	8.49174	7.38137	7.84495	8.6	7.61	388.62	195.79	1.98	0.5	0.0005048	0.00088		231009_at	PLA2G12B	phospholipase A2, group XIIB	9.20056	9.31405	9.23326	8.19123	8.25705	8.24968	9.25	8.23	608.57	300.8	2.02	0.49	< 1e-07	< 1e-07
209785_s_at	PLA2G4C	phospholipase A2, group IVC (cytosolic, calcium-independent)	7.16768	7.22322	7.89048	7.91586	7.2	7.9	146.57	239.38	0.61	1.63	0.0012106	0.00444		209785_s_at	PLA2G4C	phospholipase A2, group IVC (cytosolic, calcium-independent)	7.40243	7.37898	8.05048	8.06985	7.39	8.06	167.81	266.9	0.63	1.59	0.0004893	0.000859		209785_s_at	PLA2G4C	phospholipase A2, group IVC (cytosolic, calcium-independent)	7.93073	7.9237	8.04555	9.11975	9.20386	9.51802	7.97	9.28	250.15	621.9	0.4	2.49	1e-07	2.93e-07
219014_at	PLAC8	placenta specific 8	4.542	4.61497	5.8924	5.82519	4.58	5.86	23.89	58.03	0.41	2.43	4.21e-05	0.000699		219014_at	PLAC8	placenta specific 8	4.71674	4.59766	6.23284	6.30627	4.66	6.27	25.23	77.15	0.33	3.06	1.2e-06	1.89e-05		219014_at	PLAC8	placenta specific 8	4.90767	5.47976	5.3005	7.73277	7.76976	8.13709	5.22	7.88	37.51	235.55	0.16	6.28	< 1e-07	< 1e-07
202240_at	PLK1	polo-like kinase 1	9.07891	8.96896	8.26381	7.48349	9.02	7.86	520.57	234.53	2.22	0.45	0.0033434	0.00934		202240_at	PLK1	polo-like kinase 1	8.13105	9.42974	8.47087	8.27753	8.76	8.37	439.71	331.81	1.33	0.75	0.281219	0.321		202240_at	PLK1	polo-like kinase 1	8.81946	8.83949	8.78578	8.3208	8.15233	7.9012	8.81	8.12	450.35	279.13	1.61	0.62	3.89e-05	6.4e-05
201939_at	PLK2	polo-like kinase 2	8.39524	7.83997	9.08953	8.67961	8.11	8.88	277.74	472.63	0.59	1.7	0.0143974	0.0288		201939_at	PLK2	polo-like kinase 2	8.74923	8.76814	9.06752	9.11969	8.76	9.09	433.14	546.32	0.79	1.26	0.0224846	0.0291		201939_at	PLK2	polo-like kinase 2	8.67457	8.84977	8.75401	10.31	10.3679	10.5389	8.76	10.41	433.37	1356.43	0.32	3.13	< 1e-07	< 1e-07
204887_s_at	PLK4	polo-like kinase 4	8.38108	7.73503	8.07341	7.88696	8.05	7.98	266.51	252.51	1.06	0.95	0.742265	0.795		204887_s_at	PLK4	polo-like kinase 4	8.48677	8.56773	7.60451	7.40599	8.53	7.5	368.94	181.68	2.03	0.49	5.21e-05	0.000145		204887_s_at	PLK4	polo-like kinase 4	9.05396	9.08259	9.07773	8.38518	8.44085	8.08839	9.07	8.3	537.99	316.22	1.7	0.59	8.9e-06	1.62e-05
210946_at	PLPP1	phospholipid phosphatase 1	9.01805	9.10634	10.0484	10.2275	9.06	10.14	534.56	1126.74	0.47	2.11	0.000175	0.00146		210946_at	PLPP1	phospholipid phosphatase 1	8.95436	8.64678	10.4237	10.5932	8.8	10.51	445.9	1456.63	0.31	3.27	3.1e-06	3.25e-05		210946_at	PLPP1	phospholipid phosphatase 1	9.17412	9.46596	9.32198	10.9782	11.0396	11.0948	9.32	11.04	639.45	2102.01	0.3	3.29	< 1e-07	< 1e-07
221538_s_at	PLXNA1	plexin A1	8.32171	8.67662	10.0029	10.3776	8.5	10.19	361.83	1168.32	0.31	3.23	8.09e-05	0.000986		221538_s_at	PLXNA1	plexin A1	8.78588	8.5547	10.306	10.4488	8.67	10.38	407.4	1330.21	0.31	3.27	1.7e-06	2.17e-05		221538_s_at	PLXNA1	plexin A1	9.31345	9.22301	9.3948	11.0498	10.9771	11.172	9.31	11.07	634.92	2144.35	0.3	3.38	< 1e-07	< 1e-07
213030_s_at	PLXNA2	plexin A2	6.44431	6.38534	6.90258	7.47321	6.41	7.18	85.32	145.81	0.59	1.71	0.0080759	0.0183		213030_s_at	PLXNA2	plexin A2	6.68858	6.4025	7.89158	8.01988	6.54	7.96	93.41	248.26	0.38	2.66	9.8e-06	6.12e-05		213030_s_at	PLXNA2	plexin A2	7.50643	7.54681	7.75274	9.04868	9.00929	9.35571	7.6	9.14	194.28	563.35	0.34	2.9	< 1e-07	< 1e-07
213241_at	PLXNC1	plexin C1	8.42424	8.13204	9.88134	9.72994	8.28	9.81	310.43	894.93	0.35	2.88	4.43e-05	0.000722		213241_at	PLXNC1	plexin C1	8.49371	8.28098	9.7315	9.82032	8.39	9.78	334.84	876.68	0.38	2.62	6.2e-06	4.55e-05		213241_at	PLXNC1	plexin C1	9.03143	9.034	9.0812	11.0022	10.9853	11.1558	9.05	11.05	529.64	2116.95	0.25	4	< 1e-07	< 1e-07
1567213_at	PNN	pinin, desmosome associated protein	3.88201	5.32786	7.73372	5.26825	4.55	6.38	24.33	90.57	0.27	3.72	0.0541847	0.0857		1567213_at	PNN	pinin, desmosome associated protein	5.29032	4.76791	4.73013	4.66962	5.02	4.7	32.65	25.99	1.26	0.8	0.100682	0.12		1567213_at	PNN	pinin, desmosome associated protein	6.48347	6.4004	6.40255	6.42785	6.44294	6.15498	6.43	6.34	86.15	81.12	1.06	0.94	0.348108	0.378
206653_at	POLR3G	polymerase (RNA) III (DNA directed) polypeptide G (32kD)	6.17591	6.38686	6.38294	6.65195	6.28	6.52	77.78	91.61	0.85	1.18	0.18572	0.247		206653_at	POLR3G	polymerase (RNA) III (DNA directed) polypeptide G (32kD)	6.30927	5.90187	5.32049	5.57214	6.1	5.44	68.86	43.6	1.58	0.63	0.0045945	0.00655		206653_at	POLR3G	polymerase (RNA) III (DNA directed) polypeptide G (32kD)	7.57409	7.51655	7.56759	6.49428	6.79609	6.05834	7.55	6.44	187.76	87.4	2.15	0.47	2.14e-05	3.61e-05
227994_x_at	PPDPF	pancreatic progenitor cell differentiation and proliferation factor	10.3586	10.6647	9.63991	9.36202	10.51	9.5	1459.9	724.56	2.01	0.5	0.0008358	0.00339		227994_x_at	PPDPF	pancreatic progenitor cell differentiation and proliferation factor	8.96517	10.0513	10.0088	9.91336	9.49	9.96	728.23	996.75	0.73	1.37	0.168749	0.197		227994_x_at	PPDPF	pancreatic progenitor cell differentiation and proliferation factor	9.49154	9.54861	9.67185	9.65394	9.52937	9.71242	9.57	9.63	760.43	793.4	0.96	1.04	0.458611	0.491
201490_s_at	PPIF	peptidylprolyl isomerase F	8.13414	8.17528	7.68856	7.83994	8.15	7.76	284.98	217.41	1.31	0.76	0.0255112	0.0461		201490_s_at	PPIF	peptidylprolyl isomerase F	8.43052	8.5001	7.31257	7.60506	8.47	7.46	353.44	175.92	2.01	0.5	0.0001001	0.000234		201490_s_at	PPIF	peptidylprolyl isomerase F	9.40302	9.40355	9.25729	9.05945	9.15076	8.7963	9.35	9	654.67	512.77	1.28	0.78	0.0045142	0.00593
203407_at	PPL	periplakin	9.07197	9.00539	9.7665	10.0278	9.04	9.9	525.91	953.54	0.55	1.81	0.0009041	0.00357		203407_at	PPL	periplakin	8.98514	9.18305	10.3081	10.3176	9.08	10.31	542.73	1271.99	0.43	2.34	1.26e-05	6.93e-05		203407_at	PPL	periplakin	9.39948	9.41571	9.4056	10.8842	10.9134	11.0757	9.41	10.96	678.84	1988.9	0.34	2.93	< 1e-07	< 1e-07
231370_at	PPM1A	protein phosphatase, Mg2+/Mn2+ dependent, 1A	6.75653	6.28623	7.29265	6.38637	6.52	6.82	91.86	114.52	0.8	1.25	0.344549	0.415		231370_at	PPM1A	protein phosphatase, Mg2+/Mn2+ dependent, 1A	5.33612	5.46901	6.77669	6.62026	5.4	6.7	42.3	103.86	0.41	2.46	8.9e-06	5.89e-05		231370_at	PPM1A	protein phosphatase, Mg2+/Mn2+ dependent, 1A	6.24452	6.12337	6.01744	6.26463	6.15609	6.21301	6.13	6.21	69.96	74.09	0.94	1.06	0.315119	0.346
235061_at	PPM1K	protein phosphatase, Mg2+/Mn2+ dependent, 1K	6.22089	6.10888	5.82998	5.92855	6.16	5.88	71.75	58.86	1.22	0.82	0.0744985	0.112		235061_at	PPM1K	protein phosphatase, Mg2+/Mn2+ dependent, 1K	6.54596	6.30722	5.52246	5.199	6.43	5.36	86.02	41.09	2.09	0.48	0.0001383	0.000305		235061_at	PPM1K	protein phosphatase, Mg2+/Mn2+ dependent, 1K	7.3518	7.55337	7.41395	6.91611	7.03532	6.7605	7.44	6.9	173.61	119.76	1.45	0.69	0.0001227	0.000188
228222_at	PPP1CB	protein phosphatase 1, catalytic subunit, beta isozyme	10.0805	10.0211	9.99938	9.9493	10.05	9.97	1060.71	1005.95	1.05	0.95	0.575169	0.635		228222_at	PPP1CB	protein phosphatase 1, catalytic subunit, beta isozyme	9.03526	9.29549	10.8314	10.4223	9.16	10.62	574.19	1581.24	0.36	2.75	2.8e-05	0.000103		228222_at	PPP1CB	protein phosphatase 1, catalytic subunit, beta isozyme	9.58237	9.65814	9.58646	9.66158	9.6832	10.0839	9.61	9.81	780.9	897.37	0.87	1.15	0.093214	0.111
218849_s_at	PPP1R13L	protein phosphatase 1, regulatory subunit 13 like	8.31259	8.32942	9.92806	9.74385	8.32	9.84	319.8	913.94	0.35	2.86	2.07e-05	0.00052		218849_s_at	PPP1R13L	protein phosphatase 1, regulatory subunit 13 like	8.29937	8.36481	9.72269	9.84484	8.33	9.78	322.26	881.47	0.37	2.74	2.7e-06	2.97e-05		218849_s_at	PPP1R13L	protein phosphatase 1, regulatory subunit 13 like	7.85142	7.94965	7.98258	9.61479	9.53811	9.88493	7.93	9.68	243.52	819.88	0.3	3.37	< 1e-07	< 1e-07
227006_at	PPP1R14A	protein phosphatase 1, regulatory (inhibitor) subunit 14A	4.43278	4.61286	5.60877	5.5342	4.52	5.57	22.99	47.55	0.48	2.07	0.0001988	0.00152		227006_at	PPP1R14A	protein phosphatase 1, regulatory (inhibitor) subunit 14A	4.54195	4.8988	5.81569	6.39248	4.72	6.1	26.36	68.79	0.38	2.61	0.000169	0.000352		227006_at	PPP1R14A	protein phosphatase 1, regulatory (inhibitor) subunit 14A	5.44159	5.59445	5.55881	6.48267	6.41447	6.28379	5.53	6.39	46.26	84.08	0.55	1.82	6e-07	1.33e-06
233002_at	PPP4R4	protein phosphatase 4, regulatory subunit 4	4.30044	4.16868	5.21987	5.31741	4.23	5.27	18.82	38.55	0.49	2.05	0.0001887	0.00152		233002_at	PPP4R4	protein phosphatase 4, regulatory subunit 4	4.27385	3.78139	4.45563	4.48959	4.02	4.47	16.31	22.2	0.73	1.36	0.0320059	0.0402		233002_at	PPP4R4	protein phosphatase 4, regulatory subunit 4	5.68881	5.5469	5.46398	6.69851	6.63464	6.54194	5.57	6.62	47.39	98.7	0.48	2.08	1e-07	2.93e-07
229687_s_at	PRDM11	PR domain containing 11	4.34605	4.34605	4.72876	5.2172	4.35	4.97	20.34	31.41	0.65	1.54	0.0137245	0.0278		229687_s_at	PRDM11	PR domain containing 11	4.45338	3.88502	5.4321	5.29217	4.16	5.36	17.99	41.13	0.44	2.29	0.0002421	0.000477		229687_s_at	PRDM11	PR domain containing 11	5.33842	5.39075	5.40165	6.33065	6.06553	6.17961	5.38	6.19	41.55	73.11	0.57	1.76	1.3e-06	2.7e-06
225968_at	PRICKLE2	prickle homolog 2	5.70898	5.54401	6.25603	6.52082	5.63	6.39	49.4	83.77	0.59	1.7	0.0021524	0.00676		225968_at	PRICKLE2	prickle homolog 2	5.69356	5.36522	5.91098	6.10233	5.53	6.01	46.19	64.3	0.72	1.39	0.0139029	0.0187		225968_at	PRICKLE2	prickle homolog 2	6.42894	6.28096	6.61076	7.61743	7.66327	7.66964	6.44	7.65	86.84	200.87	0.43	2.31	< 1e-07	2.93e-07
215708_s_at	PRIM2	primase, DNA, polypeptide 2 (58kDa)	5.62448	5.60403	5.57344	5.91633	5.61	5.74	48.98	53.63	0.91	1.09	0.442384	0.514		215708_s_at	PRIM2	primase, DNA, polypeptide 2 (58kDa)	7.18629	7.05802	5.49841	5.73441	7.12	5.62	139.31	49.06	2.84	0.35	4.4e-06	4.03e-05		215708_s_at	PRIM2	primase, DNA, polypeptide 2 (58kDa)	8.0892	8.23505	8.03986	7.81257	7.87874	7.36614	8.12	7.68	278.47	205.9	1.35	0.74	0.0057363	0.00748
214917_at	PRKAA1	protein kinase, AMP-activated, alpha 1 catalytic subunit	4.17374	3.85181	5.14266	5.67278	4.01	5.4	16.14	42.45	0.38	2.63	0.000478	0.00234		214917_at	PRKAA1	protein kinase, AMP-activated, alpha 1 catalytic subunit	5.29592	4.30564	4.55328	4.49378	4.78	4.52	27.87	23	1.21	0.83	0.345363	0.385		214917_at	PRKAA1	protein kinase, AMP-activated, alpha 1 catalytic subunit	6.22958	5.83708	6.03349	6.10754	6.06669	5.99264	6.03	6.06	65.5	66.52	0.98	1.02	0.824579	0.84
238441_at	PRKAA2	protein kinase, AMP-activated, alpha 2 catalytic subunit	8.09618	7.55968	7.00033	7.27114	7.82	7.13	227.22	140.63	1.62	0.62	0.0150781	0.0298		238441_at	PRKAA2	protein kinase, AMP-activated, alpha 2 catalytic subunit	8.18654	8.07727	6.72992	6.94125	8.13	6.83	280.51	114.21	2.46	0.41	1.08e-05	6.55e-05		238441_at	PRKAA2	protein kinase, AMP-activated, alpha 2 catalytic subunit	8.44002	8.5338	8.34477	7.39325	7.52153	7.54415	8.44	7.49	347.18	179.31	1.94	0.52	2e-07	5.43e-07
218764_at	PRKCH	protein kinase C, eta	5.76853	5.95025	6.78093	6.40849	5.86	6.59	58.06	96.65	0.6	1.66	0.0044833	0.0115		218764_at	PRKCH	protein kinase C, eta	5.78872	5.56078	6.60091	6.54884	5.67	6.57	51.08	95.33	0.54	1.87	0.0001413	0.00031		218764_at	PRKCH	protein kinase C, eta	7.15578	7.10584	7.05184	8.00293	8.14915	8.41996	7.1	8.19	137.61	292.17	0.47	2.12	7e-07	1.53e-06
200707_at	PRKCSH	protein kinase C substrate 80K-H	9.85862	9.7169	8.85033	6.72182	9.79	7.71	883.91	220.72	4	0.25	0.014968	0.0297		200707_at	PRKCSH	protein kinase C substrate 80K-H	7.6871	9.96338	8.92895	9.07736	8.75	9	453.59	513.12	0.88	1.13	0.769569	0.796		200707_at	PRKCSH	protein kinase C substrate 80K-H	8.259	8.48827	8.42919	8.4825	8.23974	8.16392	8.39	8.29	335.96	314.17	1.07	0.94	0.345195	0.375
201300_s_at	PRNP	prion protein	9.21956	9.06614	10.1442	10.1494	9.14	10.15	565.29	1133.69	0.5	2.01	0.0002153	0.00154		201300_s_at	PRNP	prion protein	9.38535	9.33628	10.2993	10.4042	9.36	10.35	657.48	1306.71	0.5	1.99	4.06e-05	0.000122		201300_s_at	PRNP	prion protein	9.63918	9.83058	9.57492	10.8045	10.8655	10.9353	9.68	10.87	821.18	1869.49	0.44	2.28	< 1e-07	< 1e-07
203650_at	PROCR	protein C receptor, endothelial	3.69515	4.20803	5.18026	5.41137	3.94	5.29	15.47	39.28	0.39	2.54	0.0004172	0.00216		203650_at	PROCR	protein C receptor, endothelial	3.67264	4.49665	4.63149	5.94977	4.06	5.25	16.97	39.14	0.43	2.31	0.0187931	0.0245		203650_at	PROCR	protein C receptor, endothelial	5.00891	5.00854	5.32611	6.49036	6.47585	6.53626	5.11	6.5	34.64	90.56	0.38	2.61	< 1e-07	< 1e-07
207401_at	PROX1	prospero homeobox 1	8.33451	7.80242	7.5272	7.13613	8.06	7.33	268.44	161.08	1.67	0.6	0.015023	0.0297		207401_at	PROX1	prospero homeobox 1	8.2361	8.26854	7.27809	6.95942	8.25	7.12	304.93	138.98	2.19	0.46	4.98e-05	0.00014		207401_at	PROX1	prospero homeobox 1	8.89196	8.91641	8.33231	8.44139	8.56888	8.51717	8.71	8.51	419.8	364.34	1.15	0.87	0.167733	0.193
209162_s_at	PRPF4	pre-mRNA processing factor 4	6.19805	7.12635	6.2553	7.35437	6.65	6.78	101.28	111.8	0.91	1.1	0.745417	0.796		209162_s_at	PRPF4	pre-mRNA processing factor 4	8.1349	7.90068	7.02398	6.9366	8.02	6.98	259.18	126.26	2.05	0.49	5.81e-05	0.000157		209162_s_at	PRPF4	pre-mRNA processing factor 4	8.65293	8.72565	8.54205	8.42319	8.53908	8.46588	8.64	8.48	398.99	356.08	1.12	0.89	0.0531515	0.0649
213802_at	PRSS12	protease, serine, 12 (neurotrypsin, motopsin)	4.24407	3.60546	6.27359	6.38684	3.91	6.33	15.19	80.46	0.19	5.3	2.23e-05	0.000545		213802_at	PRSS12	protease, serine, 12 (neurotrypsin, motopsin)	4.23681	4.25515	6.49901	7.19082	4.25	6.84	18.97	114.95	0.17	6.06	2e-06	2.38e-05		213802_at	PRSS12	protease, serine, 12 (neurotrypsin, motopsin)	5.03241	5.31575	5.14164	9.23192	9.27509	9.38839	5.16	9.3	35.83	629.68	0.06	17.57	< 1e-07	< 1e-07
226279_at	PRSS23	protease, serine, 23	8.40854	8.31656	8.76045	8.907	8.36	8.83	329.14	456.26	0.72	1.39	0.0121815	0.0253		226279_at	PRSS23	protease, serine, 23	8.39399	8.40435	9.42477	9.37583	8.4	9.4	337.6	675.73	0.5	2	3.17e-05	0.000107		226279_at	PRSS23	protease, serine, 23	8.62026	8.84309	8.64602	9.94354	9.92852	10.0629	8.7	9.98	416.77	1008.72	0.41	2.42	< 1e-07	< 1e-07
235874_at	PRSS35	protease, serine 35	3.74047	4.13371	5.82247	6.28982	3.93	6.05	15.32	66.54	0.23	4.34	3.81e-05	0.000684		235874_at	PRSS35	protease, serine 35	3.85466	3.82479	6.63544	7.23286	3.84	6.93	14.32	122.29	0.12	8.54	3e-07	9.43e-06		235874_at	PRSS35	protease, serine 35	3.42807	3.69295	3.62508	7.42361	7.62455	7.38233	3.58	7.48	11.98	178.14	0.07	14.87	< 1e-07	< 1e-07
228204_at	PSMB4	proteasome subunit beta 4	8.89203	9.89934	8.3399	8.12629	9.38	8.23	673.57	300.89	2.24	0.45	0.0088799	0.0194		228204_at	PSMB4	proteasome subunit beta 4	7.39738	7.40957	10.3056	8.84776	7.4	9.55	169.3	763.6	0.22	4.51	0.0005192	0.000899		228204_at	PSMB4	proteasome subunit beta 4	7.46775	7.44556	7.34524	7.32382	7.39858	7.40379	7.42	7.38	171.2	166.04	1.03	0.97	0.541639	0.574
1561666_a_at	PSMG3-AS1	PSMG3 antisense RNA 1 (head to head)	5.85415	5.83237	6.05336	5.70341	5.84	5.88	57.41	58.83	0.98	1.02	0.833896	0.87		1561666_a_at	PSMG3-AS1	PSMG3 antisense RNA 1 (head to head)	5.59266	5.64484	6.22801	6.06997	5.62	6.15	49.14	70.96	0.69	1.44	0.0029005	0.00428		1561666_a_at	PSMG3-AS1	PSMG3 antisense RNA 1 (head to head)	6.72485	6.94104	7.0371	7.93546	7.90093	8.00723	6.9	7.95	119.51	246.92	0.48	2.07	3e-07	7.42e-07
242055_at	PSMG4	proteasome (prosome, macropain) assembly chaperone 4	3.76174	3.70626	5.1578	5.37448	3.73	5.27	13.31	38.48	0.35	2.89	2.34e-05	0.000557		242055_at	PSMG4	proteasome (prosome, macropain) assembly chaperone 4	4.62126	3.64339	3.83791	3.92716	4.1	3.88	17.54	14.75	1.19	0.84	0.388891	0.429		242055_at	PSMG4	proteasome (prosome, macropain) assembly chaperone 4	6.17742	5.76331	6.11227	6.13664	5.94418	6.31267	6.01	6.13	64.79	70.09	0.92	1.08	0.376019	0.407
222611_s_at	PSPC1	paraspeckle component 1	4.34298	5.26286	4.10754	5.02739	4.78	4.54	27.91	23.71	1.18	0.85	0.561191	0.625		222611_s_at	PSPC1	paraspeckle component 1	6.58077	6.42103	5.46058	5.04253	6.5	5.25	90.57	38.1	2.38	0.42	6.42e-05	0.000169		222611_s_at	PSPC1	paraspeckle component 1	7.40571	7.61572	7.4164	7.42573	7.58471	7.00571	7.48	7.33	178.44	161.87	1.1	0.91	0.314504	0.346
205194_at	PSPH	phosphoserine phosphatase	10.3644	10.5564	10.9364	11.082	10.46	11.01	1408.95	2061.07	0.68	1.46	0.0078309	0.018		205194_at	PSPH	phosphoserine phosphatase	10.3532	10.1548	11.4024	11.3082	10.25	11.36	1221.15	2619.92	0.47	2.15	3.15e-05	0.000107		205194_at	PSPH	phosphoserine phosphatase	11.0145	11.057	11.0136	11.8246	11.7594	11.7339	11.03	11.77	2088.69	3498.69	0.6	1.68	5e-07	1.13e-06
219938_s_at	PSTPIP2	proline-serine-threonine phosphatase interacting protein 2	5.16999	5.27874	5.6606	5.94362	5.22	5.8	37.38	55.8	0.67	1.49	0.0081303	0.0183		219938_s_at	PSTPIP2	proline-serine-threonine phosphatase interacting protein 2	5.7159	5.52477	6.40337	6.3173	5.62	6.36	49.19	82.16	0.6	1.67	0.0004577	0.000811		219938_s_at	PSTPIP2	proline-serine-threonine phosphatase interacting protein 2	6.09439	6.27339	6.16526	7.09568	7.18316	7.37151	6.18	7.22	72.39	148.75	0.49	2.05	3e-07	7.42e-07
235484_at	PTAR1	protein prenyltransferase alpha subunit repeat containing 1	6.15984	5.61402	5.75605	5.75605	5.88	5.76	59.18	54.04	1.09	0.91	0.532823	0.603		235484_at	PTAR1	protein prenyltransferase alpha subunit repeat containing 1	6.34233	6.03384	4.87876	5.0758	6.19	4.98	72.91	31.5	2.31	0.43	4.35e-05	0.000129		235484_at	PTAR1	protein prenyltransferase alpha subunit repeat containing 1	6.67904	6.71799	6.58349	6.63624	6.6761	6.30283	6.66	6.54	101.14	92.95	1.09	0.92	0.255282	0.284
209815_at	PTCH1	patched 1	6.33232	6.1025	7.01784	7.56034	6.22	7.28	74.41	156.4	0.48	2.1	0.0017082	0.00571		209815_at	PTCH1	patched 1	6.5558	6.07951	7.46023	7.72329	6.31	7.59	79.76	192.91	0.41	2.42	0.0001151	0.000264		209815_at	PTCH1	patched 1	7.41837	7.52815	7.43371	8.4434	8.49428	8.54653	7.46	8.49	176.08	360.72	0.49	2.05	< 1e-07	< 1e-07
204897_at	PTGER4	prostaglandin E receptor 4 (subtype EP4)	6.698	7.12539	7.68455	8.08811	6.91	7.88	120.4	236.6	0.51	1.97	0.0027869	0.00817		204897_at	PTGER4	prostaglandin E receptor 4 (subtype EP4)	7.31285	7.05298	7.95907	8.05156	7.18	8.01	145.3	256.95	0.57	1.77	0.0003351	0.000622		204897_at	PTGER4	prostaglandin E receptor 4 (subtype EP4)	7.97733	8.038	8.05803	9.17238	9.20029	9.1956	8.02	9.19	260.38	583.84	0.45	2.24	< 1e-07	< 1e-07
1563431_x_at	PTGIR	prostaglandin I2 (prostacyclin) receptor (IP)	7.36019	8.69027	6.69766	7.1733	8	6.93	260.52	122.4	2.13	0.47	0.0364371	0.061		1563431_x_at	PTGIR	prostaglandin I2 (prostacyclin) receptor (IP)	7.06921	7.41012	8.5989	8.04486	7.24	8.32	151.13	319.99	0.47	2.12	0.0007096	0.0012		1563431_x_at	PTGIR	prostaglandin I2 (prostacyclin) receptor (IP)	7.38637	7.63115	7.31159	7.45008	7.4201	7.3144	7.44	7.39	174.01	168.3	1.03	0.97	0.610264	0.638
211756_at	PTHLH	parathyroid hormone-like hormone	7.83743	8.15277	9.03572	9.04611	7.99	9.04	255.13	526.73	0.48	2.06	0.0003841	0.0021		211756_at	PTHLH	parathyroid hormone-like hormone	8.34468	8.01838	9.46548	9.39982	8.18	9.43	290.33	691.05	0.42	2.38	2.69e-05	9.99e-05		211756_at	PTHLH	parathyroid hormone-like hormone	8.91407	9.03837	9.00187	10.3378	10.4088	10.5248	8.98	10.42	506.62	1373.64	0.37	2.71	< 1e-07	< 1e-07
218045_x_at	PTMS	parathymosin	7.39397	7.89533	6.64862	6.23469	7.64	6.44	200.11	86.92	2.3	0.43	0.0012921	0.00466		218045_x_at	PTMS	parathymosin	5.99053	7.65307	6.68264	6.87947	6.77	6.78	113.13	109.98	1.03	0.97	0.92819	0.939		218045_x_at	PTMS	parathymosin	7.3763	7.34088	7.40237	7.1423	6.88129	7.1339	7.37	7.05	165.79	132.74	1.25	0.8	0.0033162	0.00445
232079_s_at	PVRL2	poliovirus receptor-related 2 (herpesvirus entry mediator B)	6.57225	7.01868	5.71819	5.45275	6.79	5.58	111.08	48.02	2.31	0.43	0.0005824	0.00268		232079_s_at	PVRL2	poliovirus receptor-related 2 (herpesvirus entry mediator B)	6.14645	6.99005	6.11971	6.5378	6.55	6.33	94.89	80.38	1.18	0.85	0.392528	0.433		232079_s_at	PVRL2	poliovirus receptor-related 2 (herpesvirus entry mediator B)	6.80358	6.89771	6.90042	6.94494	6.69847	6.63454	6.87	6.76	116.75	108.33	1.08	0.93	0.254499	0.284
223540_at	PVRL4	poliovirus receptor-related 4	5.07082	4.81124	7.62779	7.22051	4.94	7.42	30.72	171.75	0.18	5.59	6.1e-06	0.000227		223540_at	PVRL4	poliovirus receptor-related 4	5.35512	4.83219	6.93312	7.09599	5.09	7.01	34.15	129.3	0.26	3.79	6.2e-06	4.55e-05		223540_at	PVRL4	poliovirus receptor-related 4	5.58783	5.7839	5.98822	7.39296	7.42178	7.75717	5.78	7.52	55.2	184.05	0.3	3.33	< 1e-07	< 1e-07
226587_at	PWAR6	Prader Willi/Angelman region RNA 6	6.17025	5.14197	6.83469	6.85707	5.63	6.85	50.43	115.03	0.44	2.28	0.0079421	0.0181		226587_at	PWAR6	Prader Willi/Angelman region RNA 6	7.03234	6.13062	5.09881	6.28636	6.57	5.66	95.77	51.72	1.85	0.54	0.0544208	0.0667		226587_at	PWAR6	Prader Willi/Angelman region RNA 6	7.76309	7.63088	7.27295	7.36104	6.94063	7.30667	7.55	7.2	188.14	147.32	1.28	0.78	0.0292647	0.0363
212636_at	QKI	QKI, KH domain containing, RNA binding	7.86503	8.18676	8.26826	8.75307	8.02	8.51	260.64	364.72	0.71	1.4	0.0543334	0.0857		212636_at	QKI	QKI, KH domain containing, RNA binding	8.40038	8.03912	8.80745	8.84458	8.22	8.83	298.12	453.83	0.66	1.52	0.0037008	0.00537		212636_at	QKI	QKI, KH domain containing, RNA binding	8.26525	8.40409	8.25955	9.1966	9.36356	9.48429	8.31	9.35	317.28	651.74	0.49	2.05	3e-07	7.42e-07
222294_s_at	RAB27A	RAB27A, member RAS oncogene family	7.42677	8.3092	8.56358	9.27188	7.86	8.91	233.61	483.62	0.48	2.07	0.0196611	0.0371		222294_s_at	RAB27A	RAB27A, member RAS oncogene family	7.87096	7.49558	9.21035	9.32269	7.68	9.27	205.54	615.89	0.33	3	7.6e-06	5.27e-05		222294_s_at	RAB27A	RAB27A, member RAS oncogene family	8.51582	8.61353	8.55548	9.38477	9.49955	9.68551	8.56	9.52	377.83	735.85	0.51	1.95	5e-07	1.13e-06
222846_at	RAB8B	RAB8B, member RAS oncogene family	7.39182	7.59432	6.55874	7.45377	7.49	6.99	180.15	128.56	1.4	0.71	0.136109	0.188		222846_at	RAB8B	RAB8B, member RAS oncogene family	8.95741	8.70118	7.45118	7.24086	8.83	7.35	454.87	162.69	2.8	0.36	7.7e-06	5.29e-05		222846_at	RAB8B	RAB8B, member RAS oncogene family	9.4928	9.65967	9.43575	9.17206	9.23709	8.80835	9.53	9.07	738.99	538.39	1.37	0.73	0.0023212	0.00315
201039_s_at	RAD23A	RAD23 homolog A, nucleotide excision repair protein	8.83158	9.40841	7.89048	8.27268	9.12	8.08	556.41	270.89	2.05	0.49	0.0034903	0.00951		201039_s_at	RAD23A	RAD23 homolog A, nucleotide excision repair protein	8.84343	9.53202	8.87578	8.77833	9.18	8.83	583.15	454.16	1.28	0.78	0.126355	0.149		201039_s_at	RAD23A	RAD23 homolog A, nucleotide excision repair protein	9.9458	9.96821	9.70565	9.63571	9.59043	9.66328	9.87	9.63	937.86	792.25	1.18	0.84	0.0154407	0.0195
205024_s_at	RAD51	RAD51 recombinase	8.81391	8.68658	8.16043	8.20441	8.75	8.18	430.61	290.51	1.48	0.67	0.0045102	0.0115		205024_s_at	RAD51	RAD51 recombinase	8.81669	8.74413	7.55879	7.96746	8.78	7.76	439.71	217.24	2.02	0.49	0.0002087	0.00042		205024_s_at	RAD51	RAD51 recombinase	8.90427	9.09073	8.89238	8.16009	8.24066	8.04353	8.96	8.15	498.85	283.67	1.76	0.57	1.8e-06	3.65e-06
232500_at	RALGAPA2	Ral GTPase activating protein, alpha subunit 2 (catalytic)	4.98561	5.12983	5.98211	6.17102	5.06	6.08	33.31	67.49	0.49	2.03	0.00029	0.00177		232500_at	RALGAPA2	Ral GTPase activating protein, alpha subunit 2 (catalytic)	5.32241	4.80361	4.44268	4.66596	5.06	4.55	33.43	23.5	1.42	0.7	0.0251968	0.0322		232500_at	RALGAPA2	Ral GTPase activating protein, alpha subunit 2 (catalytic)	6.73017	6.59618	7.04935	6.84523	6.5633	6.86301	6.79	6.76	110.81	108.17	1.02	0.98	0.781668	0.804
209050_s_at	RALGDS	ral guanine nucleotide dissociation stimulator	7.74975	7.91908	8.82428	8.87296	7.83	8.85	228.24	461	0.5	2.02	0.0002225	0.00154		209050_s_at	RALGDS	ral guanine nucleotide dissociation stimulator	7.86154	7.54403	8.64491	8.68316	7.7	8.66	208.34	405.63	0.51	1.95	0.0001565	0.000333		209050_s_at	RALGDS	ral guanine nucleotide dissociation stimulator	8.58141	8.37243	8.48777	9.1633	9.08584	9.36253	8.48	9.2	357.19	589.72	0.61	1.65	1.07e-05	1.9e-05
204199_at	RALGPS1	Ral GEF with PH domain and SH3 binding motif 1	4.86918	4.90028	5.83049	6.17979	4.88	6	29.54	64.23	0.46	2.17	0.0003188	0.00182		204199_at	RALGPS1	Ral GEF with PH domain and SH3 binding motif 1	4.96676	5.07714	5.82965	5.94905	5.02	5.89	32.49	59.28	0.55	1.82	0.0001251	0.000282		204199_at	RALGPS1	Ral GEF with PH domain and SH3 binding motif 1	6.25025	6.6946	6.63086	7.50348	7.4785	7.54697	6.52	7.51	92.11	182.23	0.51	1.98	3.5e-06	6.71e-06
1555247_a_at	RAPGEF6	Rap guanine nucleotide exchange factor 6	6.73957	6.38964	6.58471	6.80054	6.56	6.69	94.65	103.44	0.92	1.09	0.481982	0.554		1555247_a_at	RAPGEF6	Rap guanine nucleotide exchange factor 6	7.49816	6.99793	6.16173	5.85153	7.24	6	152.01	64.29	2.36	0.42	0.0001894	0.000389		1555247_a_at	RAPGEF6	Rap guanine nucleotide exchange factor 6	8.02047	7.88257	7.92557	7.4499	7.44816	7.15273	7.94	7.35	246.06	163.17	1.51	0.66	7.24e-05	0.000113
1557432_at	RASAL2	RAS protein activator like 2	4.23582	3.21986	4.62995	5.14387	3.69	4.88	13.25	29.59	0.45	2.23	0.0131997	0.0269		1557432_at	RASAL2	RAS protein activator like 2	4.64924	3.90209	3.93698	3.72174	4.26	3.83	19.37	14.22	1.36	0.73	0.0871037	0.105		1557432_at	RASAL2	RAS protein activator like 2	4.58868	4.3209	4.67271	4.83198	4.49469	4.77839	4.52	4.7	23.06	26.02	0.89	1.13	0.154113	0.179
230466_s_at	RASSF3	Ras association (RalGDS/AF-6) domain family member 3	7.48883	7.01282	7.32709	6.33895	7.25	6.82	152.31	114.01	1.34	0.75	0.25104	0.32		230466_s_at	RASSF3	Ras association (RalGDS/AF-6) domain family member 3	5.73811	6.19523	7.50664	7.02782	5.96	7.26	62.54	154.05	0.41	2.46	0.0002301	0.000457		230466_s_at	RASSF3	Ras association (RalGDS/AF-6) domain family member 3	6.6847	6.87202	6.30877	7.42067	6.94164	6.96027	6.62	7.1	98.48	137.9	0.71	1.4	0.0110325	0.0141
223322_at	RASSF5	Ras association (RalGDS/AF-6) domain family member 5	6.99201	6.90819	7.50702	7.65264	6.95	7.58	123.65	191.32	0.65	1.55	0.0029874	0.00859		223322_at	RASSF5	Ras association (RalGDS/AF-6) domain family member 5	6.42669	6.28636	7.91639	7.89632	6.36	7.91	81.94	239.91	0.34	2.93	1.7e-06	2.17e-05		223322_at	RASSF5	Ras association (RalGDS/AF-6) domain family member 5	7.25358	7.29513	6.95502	8.61209	8.62055	8.65304	7.17	8.63	143.8	395.78	0.36	2.75	< 1e-07	< 1e-07
229147_at	RASSF6	Ras association (RalGDS/AF-6) domain family member 6	7.18134	7.09839	8.16856	8.30239	7.14	8.24	141.03	301.39	0.47	2.14	0.0001307	0.00128		229147_at	RASSF6	Ras association (RalGDS/AF-6) domain family member 6	7.1973	6.98118	7.99052	8.38191	7.09	8.18	136.17	291.27	0.47	2.14	0.0001578	0.000335		229147_at	RASSF6	Ras association (RalGDS/AF-6) domain family member 6	7.44941	7.47262	7.47744	9.02845	9.11208	9.21755	7.47	9.12	176.86	556.16	0.32	3.14	< 1e-07	< 1e-07
238736_at	REV3L	REV3 like, DNA directed polymerase zeta catalytic subunit	6.00108	5.29892	6.21037	7.15073	5.64	6.66	50.21	102.58	0.49	2.04	0.0240683	0.0439		238736_at	REV3L	REV3 like, DNA directed polymerase zeta catalytic subunit	6.246	5.59971	5.73326	5.7517	5.91	5.74	60.67	53.54	1.13	0.88	0.395835	0.436		238736_at	REV3L	REV3 like, DNA directed polymerase zeta catalytic subunit	6.94106	6.99015	7.28623	7.47201	7.32117	7.47083	7.07	7.42	134.6	171.41	0.79	1.27	0.0050927	0.00666
204128_s_at	RFC3	replication factor C subunit 3	8.38092	7.60684	7.87889	7.67075	7.98	7.77	254.92	219.01	1.16	0.86	0.425166	0.499		204128_s_at	RFC3	replication factor C subunit 3	8.97624	8.98036	7.6674	7.52029	8.98	7.59	504.36	193.19	2.61	0.38	4e-06	3.78e-05		204128_s_at	RFC3	replication factor C subunit 3	9.5306	9.73726	9.58949	9.08946	9.13534	8.57106	9.62	8.93	786.4	488.41	1.61	0.62	0.0004691	0.000678
203210_s_at	RFC5	replication factor C subunit 5	5.76985	5.382	5.52121	5.61797	5.57	5.57	47.7	47.49	1	1	0.971323	0.979		203210_s_at	RFC5	replication factor C subunit 5	6.24176	6.20314	5.29627	4.98309	6.22	5.14	74.67	35.25	2.12	0.47	6.66e-05	0.000172		203210_s_at	RFC5	replication factor C subunit 5	7.26391	7.36652	7.41228	6.91086	7.0268	6.91687	7.35	6.95	162.87	123.77	1.32	0.76	0.0002849	0.000419
1552673_at	RFX6	regulatory factor X, 6	7.84594	8.21581	7.93809	8.10982	8.03	8.02	261.54	260.29	1	1	0.968943	0.979		1552673_at	RFX6	regulatory factor X, 6	8.02054	7.35946	7.63379	7.3688	7.68	7.5	206.5	181.18	1.14	0.88	0.405074	0.445		1552673_at	RFX6	regulatory factor X, 6	9.66547	9.51801	9.79391	7.66475	7.95444	7.81023	9.66	7.81	808.52	224.38	3.6	0.28	< 1e-07	< 1e-07
218723_s_at	RGCC	regulator of cell cycle	6.21473	5.97868	4.98716	4.95183	6.1	4.97	68.44	31.33	2.18	0.46	0.0001615	0.00141		218723_s_at	RGCC	regulator of cell cycle	6.18859	5.96903	4.4967	4.54424	6.08	4.52	67.59	22.95	2.95	0.34	2.5e-06	2.82e-05		218723_s_at	RGCC	regulator of cell cycle	5.5964	5.62679	5.71618	4.66941	4.79536	5.04888	5.65	4.84	50.09	28.6	1.75	0.57	7.7e-06	1.42e-05
210138_at	RGS20	regulator of G-protein signaling 20	5.88104	4.7156	6.80191	6.48668	5.27	6.64	39.35	100.03	0.39	2.54	0.0084632	0.0189		210138_at	RGS20	regulator of G-protein signaling 20	5.3849	5.39667	6.22373	6.52908	5.39	6.37	41.96	83.08	0.51	1.98	0.0001197	0.000274		210138_at	RGS20	regulator of G-protein signaling 20	5.92666	6.48198	6.05	7.52016	7.66464	7.9864	6.15	7.72	71.15	211.39	0.34	2.97	1e-06	2.13e-06
213409_s_at	RHEB	Ras homolog enriched in brain	4.08693	3.8666	6.59535	4.07859	3.98	5.19	15.74	40.42	0.39	2.57	0.102742	0.146		213409_s_at	RHEB	Ras homolog enriched in brain	3.54111	3.62406	3.61467	3.5505	3.58	3.58	11.98	11.98	1	1	N/A	N/A		213409_s_at	RHEB	Ras homolog enriched in brain	4.04684	4.25927	3.91545	4.22359	3.96874	4.02917	4.07	4.07	16.84	16.84	1	1	0.999846	1
216048_s_at	RHOBTB3	Rho-related BTB domain containing 3	6.53833	6.44878	5.71321	5.68181	6.49	5.7	90.11	51.89	1.74	0.58	0.0006767	0.00292		216048_s_at	RHOBTB3	Rho-related BTB domain containing 3	7.257	7.05601	5.95865	6.13587	7.16	6.05	142.67	66.13	2.16	0.46	4.06e-05	0.000122		216048_s_at	RHOBTB3	Rho-related BTB domain containing 3	8.34359	8.35698	8.13164	7.94577	8.08223	8.11292	8.28	8.05	310.28	264.47	1.17	0.85	0.0214101	0.0269
235742_at	RHOC	ras homolog family member C	5.43958	5.65858	6.3102	5.36576	5.55	5.82	46.82	57.2	0.82	1.22	0.368624	0.44		235742_at	RHOC	ras homolog family member C	4.47374	5.53868	6.36561	6.41477	4.98	6.39	32.14	83.88	0.38	2.61	0.0015687	0.00241		235742_at	RHOC	ras homolog family member C	5.49101	5.61216	5.95855	6.82245	6.86343	7.01142	5.68	6.9	51.53	119.35	0.43	2.32	8e-07	1.74e-06
226310_at	RICTOR	RPTOR independent companion of MTOR, complex 2	6.41197	6.05485	6.28726	5.71495	6.23	5.99	75.24	64.05	1.17	0.85	0.343638	0.414		226310_at	RICTOR	RPTOR independent companion of MTOR, complex 2	7.02447	6.79537	5.49768	5.55266	6.91	5.53	120.25	46.05	2.61	0.38	6.5e-06	4.69e-05		226310_at	RICTOR	RPTOR independent companion of MTOR, complex 2	7.9459	7.90136	7.87934	7.43173	7.60671	7.40379	7.91	7.48	240.33	178.62	1.35	0.74	0.0002083	0.000311
230062_at	RIMBP3 /// RIMBP3B /// RIMBP3C	RIMS binding protein 3 /// RIMS binding protein 3B /// RIMS binding protein 3C	5.59461	5.49546	6.60185	6.07224	5.54	6.33	46.69	80.84	0.58	1.73	0.006036	0.0146		230062_at	RIMBP3 /// RIMBP3B /// RIMBP3C	RIMS binding protein 3 /// RIMS binding protein 3B /// RIMS binding protein 3C	4.64272	5.15049	6.00569	6.01894	4.89	6.01	29.79	64.55	0.46	2.17	0.0002189	0.000437		230062_at	RIMBP3 /// RIMBP3B /// RIMBP3C	RIMS binding protein 3 /// RIMS binding protein 3B /// RIMS binding protein 3C	6.14498	6.05023	5.92579	6.94487	7.18549	6.7198	6.04	6.95	65.81	123.64	0.53	1.88	1.01e-05	1.8e-05
209684_at	RIN2	Ras and Rab interactor 2	4.82386	4.71592	6.80327	6.98165	4.77	6.89	27.28	118.81	0.23	4.35	2.9e-06	0.00017		209684_at	RIN2	Ras and Rab interactor 2	4.89838	4.87	7.05692	7.34631	4.88	7.2	29.53	147.2	0.2	4.98	2e-07	7.65e-06		209684_at	RIN2	Ras and Rab interactor 2	5.43822	5.65406	5.83556	7.51759	7.56957	8.04353	5.64	7.71	49.96	209.42	0.24	4.19	< 1e-07	< 1e-07
243463_s_at	RIT1	Ras-like without CAAX 1	6.18574	5.75485	6.49622	7.63944	5.97	7.04	62.7	134.16	0.47	2.14	0.0215152	0.0401		243463_s_at	RIT1	Ras-like without CAAX 1	7.01269	6.28636	6.2593	6.84106	6.64	6.54	100.39	93.71	1.07	0.93	0.714886	0.747		243463_s_at	RIT1	Ras-like without CAAX 1	7.43824	7.39615	7.48775	7.87724	7.61078	8.05837	7.44	7.85	173.73	230.53	0.75	1.33	0.0029107	0.00392
233488_at	RNASE7	ribonuclease, RNase A family, 7	3.47998	3.68522	5.01611	5.543	3.58	5.27	11.98	38.84	0.31	3.24	0.0001089	0.00113		233488_at	RNASE7	ribonuclease, RNase A family, 7	3.45062	3.79657	5.28969	5.67408	3.62	5.48	12.33	44.69	0.28	3.63	6.2e-06	4.55e-05		233488_at	RNASE7	ribonuclease, RNase A family, 7	4.08934	4.1473	4.00273	9.1664	9.19642	9.61066	4.08	9.32	16.91	641.14	0.03	37.92	< 1e-07	< 1e-07
210056_at	RND1	Rho family GTPase 1	7.75701	7.64139	6.86803	7.22469	7.7	7.04	207.82	132.18	1.57	0.64	0.0064996	0.0155		210056_at	RND1	Rho family GTPase 1	7.90515	7.78879	6.66222	6.80308	7.85	6.73	230.24	106.35	2.16	0.46	2.35e-05	9.23e-05		210056_at	RND1	Rho family GTPase 1	8.57337	8.53174	8.5714	7.9885	8.22992	8.25891	8.56	8.16	377.11	285.85	1.32	0.76	0.0007259	0.00103
228153_at	RNF144B	ring finger protein 144B	7.69895	7.57958	9.4174	9.44585	7.64	9.43	199.36	690.56	0.29	3.46	5.7e-06	0.000227		228153_at	RNF144B	ring finger protein 144B	7.82096	7.77761	9.90793	10.1421	7.8	10.02	222.75	1041.91	0.21	4.68	2e-07	7.65e-06		228153_at	RNF144B	ring finger protein 144B	8.17544	8.35662	8.29006	11.0148	10.9789	11.1955	8.27	11.06	309.55	2139.53	0.14	6.91	< 1e-07	< 1e-07
221194_s_at	RNFT1	ring finger protein, transmembrane 1	6.55251	5.36304	6.57318	6.27306	5.93	6.42	62.15	85.81	0.72	1.38	0.246388	0.315		221194_s_at	RNFT1	ring finger protein, transmembrane 1	7.39659	7.18418	6.4054	5.88024	7.29	6.14	156.54	70.66	2.22	0.45	0.0002749	0.000531		221194_s_at	RNFT1	ring finger protein, transmembrane 1	8.06074	8.11021	8.01044	7.86123	8.06546	7.95914	8.06	7.96	266.96	249.34	1.07	0.93	0.222732	0.251
205191_at	RP2	retinitis pigmentosa 2 (X-linked recessive)	8.50445	8.35608	8.59093	9.00853	8.43	8.8	344.96	445.64	0.77	1.29	0.0796467	0.118		205191_at	RP2	retinitis pigmentosa 2 (X-linked recessive)	9.06834	8.64291	9.02059	9.48449	8.85	9.25	463.24	609.95	0.76	1.32	0.0797491	0.0965		205191_at	RP2	retinitis pigmentosa 2 (X-linked recessive)	9.47743	9.80021	9.36298	10.5878	10.7071	10.5288	9.55	10.61	747.99	1560.63	0.48	2.09	1.8e-06	3.65e-06
216962_at	RPAIN	RPA interacting protein	4.92067	4.52073	7.05672	4.53276	4.72	5.66	26.37	55.51	0.47	2.11	0.184943	0.247		216962_at	RPAIN	RPA interacting protein	4.1508	3.97348	3.87615	3.79803	4.06	3.84	16.7	14.29	1.17	0.86	0.115489	0.137		216962_at	RPAIN	RPA interacting protein	4.99329	5.02899	5.1444	4.87499	4.96043	4.68729	5.06	4.84	33.26	28.66	1.16	0.86	0.0317348	0.0393
213642_at	RPL27	ribosomal protein L27	7.24844	8.91775	7.52762	6.19838	8.04	6.83	271.18	116.4	2.33	0.43	0.0884487	0.13		213642_at	RPL27	ribosomal protein L27	7.1603	7.62927	8.87508	7.52864	7.39	8.17	168.29	294.45	0.57	1.75	0.0658256	0.0801		213642_at	RPL27	ribosomal protein L27	7.3853	7.45982	7.32257	7.28201	7.22569	7.29009	7.39	7.27	167.64	153.91	1.09	0.92	0.106252	0.126
214041_x_at	RPL37A	ribosomal protein L37a	8.86196	9.4189	8.78087	6.81467	9.14	7.74	564.34	222.52	2.54	0.39	0.0581575	0.0914		214041_x_at	RPL37A	ribosomal protein L37a	7.24376	8.46538	9.12594	8.07381	7.83	8.58	231.45	387.99	0.6	1.68	0.116653	0.138		214041_x_at	RPL37A	ribosomal protein L37a	7.36299	7.43534	7.13963	7.27048	7.39911	7.21698	7.31	7.3	158.97	157.1	1.01	0.99	0.854798	0.868
222558_at	RPRD1A	regulation of nuclear pre-mRNA domain containing 1A	6.32481	5.90931	6.19872	5.98298	6.11	6.09	69.41	68.16	1.02	0.98	0.890249	0.922		222558_at	RPRD1A	regulation of nuclear pre-mRNA domain containing 1A	7.36844	7.20434	6.08929	6.09528	7.29	6.09	156.11	68.23	2.29	0.44	1.3e-05	7.06e-05		222558_at	RPRD1A	regulation of nuclear pre-mRNA domain containing 1A	7.99184	8.00818	7.78672	7.42304	7.71399	7.35196	7.93	7.49	243.69	180.56	1.35	0.74	0.0019299	0.00264
214001_x_at	RPS10	ribosomal protein S10	5.97463	8.61185	7.70392	6.14701	7.17	6.88	156.85	121.55	1.29	0.77	0.683879	0.737		214001_x_at	RPS10	ribosomal protein S10	5.39563	6.79086	7.58913	6.67318	6.05	7.12	68.27	140.18	0.49	2.05	0.0452576	0.0558		214001_x_at	RPS10	ribosomal protein S10	6.78987	7.16354	6.72354	6.90498	6.96588	6.79236	6.89	6.89	118.79	118.42	1	1	0.968077	0.97
213350_at	RPS11	ribosomal protein S11	6.96792	8.27861	8.00303	5.73053	7.6	6.77	197.17	116.71	1.69	0.59	0.344857	0.415		213350_at	RPS11	ribosomal protein S11	6.77026	6.25501	8.64777	6.38159	6.51	7.43	91.31	182.87	0.5	2	0.132558	0.156		213350_at	RPS11	ribosomal protein S11	6.34312	6.36213	6.19116	6.24577	6.50282	6.35942	6.3	6.37	78.73	82.67	0.95	1.05	0.430752	0.463
204633_s_at	RPS6KA5	ribosomal protein S6 kinase, 90kDa, polypeptide 5	4.18334	4.41527	4.86696	4.61979	4.3	4.74	19.69	26.79	0.74	1.36	0.029123	0.0513		204633_s_at	RPS6KA5	ribosomal protein S6 kinase, 90kDa, polypeptide 5	3.89453	4.38612	4.53478	4.64096	4.13	4.59	17.63	24.05	0.73	1.36	0.0325507	0.0407		204633_s_at	RPS6KA5	ribosomal protein S6 kinase, 90kDa, polypeptide 5	5.24987	5.5732	5.47188	6.26	6.51494	6.79414	5.43	6.52	43.16	91.97	0.47	2.13	7.2e-06	1.33e-05
204802_at	RRAD	Ras-related associated with diabetes	3.86633	3.98701	4.53882	4.24494	3.93	4.39	15.21	20.99	0.72	1.38	0.0222466	0.041		204802_at	RRAD	Ras-related associated with diabetes	3.516	3.99414	4.5337	4.16929	3.75	4.35	13.5	20.41	0.66	1.51	0.0147106	0.0196		204802_at	RRAD	Ras-related associated with diabetes	4.81534	4.59835	4.36192	5.62	5.45292	6.21512	4.59	5.75	24.12	54.29	0.44	2.25	5.97e-05	9.55e-05
1555272_at	RSPH10B /// RSPH10B2	radial spoke head 10 homolog B (Chlamydomonas) /// radial spoke head 10 homolog B2 (Chlamydomonas)	5.45568	6.12649	8.00106	6.05738	5.78	6.96	55.37	130.62	0.42	2.36	0.0763633	0.114		1555272_at	RSPH10B /// RSPH10B2	radial spoke head 10 homolog B (Chlamydomonas) /// radial spoke head 10 homolog B2 (Chlamydomonas)	5.48082	5.1706	5.7212	5.45524	5.32	5.59	40.1	48.11	0.83	1.2	0.13201	0.155		1555272_at	RSPH10B /// RSPH10B2	radial spoke head 10 homolog B (Chlamydomonas) /// radial spoke head 10 homolog B2 (Chlamydomonas)	7.50006	7.38233	7.14813	6.96814	7.14422	7.22674	7.34	7.11	162.41	138.43	1.17	0.85	0.048403	0.0592
241703_at	RUNDC3B	RUN domain containing 3B	4.16986	4.48467	4.28262	4.33814	4.32	4.31	20.07	19.84	1.01	0.99	0.916971	0.942		241703_at	RUNDC3B	RUN domain containing 3B	4.37443	3.74308	3.69001	3.5618	4.05	3.63	16.67	12.35	1.35	0.74	0.0633349	0.0773		241703_at	RUNDC3B	RUN domain containing 3B	5.57914	5.60204	5.85075	4.61645	4.7296	4.62788	5.68	4.66	51.17	25.25	2.03	0.49	3e-07	7.42e-07
200660_at	S100A11	S100 calcium binding protein A11	10.6993	10.4822	10.884	10.3385	10.59	10.61	1542.18	1564.24	0.99	1.01	0.924363	0.945		200660_at	S100A11	S100 calcium binding protein A11	9.93729	10.4975	10.8856	11.1026	10.21	10.99	1190.54	2039.61	0.58	1.71	0.0037928	0.00549		200660_at	S100A11	S100 calcium binding protein A11	10.3229	10.3784	10.5192	11.5387	11.5283	11.8686	10.41	11.64	1357.6	3203.06	0.42	2.36	2e-07	5.43e-07
208540_x_at	S100A11P1 /// S100A11P2 /// S100A11	S100 Calcium Binding Protein A11 Pseudogene 1 /// S100 calcium binding protein A11 pseudogene 2 /// S100 calcium binding protein A11	10.579	10.5811	10.9044	10.2706	10.58	10.58	1530.78	1538.68	0.99	1.01	0.973856	0.979		208540_x_at	S100A11P1 /// S100A11P2 /// S100A11	S100 Calcium Binding Protein A11 Pseudogene 1 /// S100 calcium binding protein A11 pseudogene 2 /// S100 calcium binding protein A11	9.86108	10.4038	10.8825	10.982	10.13	10.93	1122.47	1954.01	0.57	1.74	0.0023978	0.00358		208540_x_at	S100A11P1 /// S100A11P2 /// S100A11	S100 Calcium Binding Protein A11 Pseudogene 1 /// S100 calcium binding protein A11 pseudogene 2 /// S100 calcium binding protein A11	10.1054	10.2455	10.209	11.1488	11.128	11.3016	10.19	11.19	1165.44	2340.83	0.5	2.01	1e-07	2.93e-07
204268_at	S100A2	S100 calcium binding protein A2	7.22676	7.95054	12.7254	12.6791	7.58	12.7	192.49	6664.47	0.03	34.62	3e-07	8.8e-05		204268_at	S100A2	S100 calcium binding protein A2	7.07589	7.07589	13.2768	13.3347	7.08	13.31	134.91	10125.8	0.01	75.05	< 1e-07	< 1e-07		204268_at	S100A2	S100 calcium binding protein A2	8.22301	8.31813	8.32727	13.6999	13.6951	13.686	8.29	13.69	312.88	13249.6	0.02	42.35	< 1e-07	< 1e-07
203186_s_at	S100A4	S100 calcium binding protein A4	11.0775	11.5003	11.4731	11.9213	11.29	11.7	2502.12	3320.53	0.75	1.33	0.101762	0.145		203186_s_at	S100A4	S100 calcium binding protein A4	11.0813	10.8935	12.3661	12.4555	10.99	12.41	2030.21	5445.37	0.37	2.68	4.5e-06	4.05e-05		203186_s_at	S100A4	S100 calcium binding protein A4	11.7891	11.895	11.8245	13.125	13.0584	13.183	11.84	13.12	3656.41	8915.72	0.41	2.44	< 1e-07	< 1e-07
228923_at	S100A6	S100 calcium binding protein A6	5.00652	4.64488	5.85519	5.99389	4.82	5.92	28.36	60.74	0.47	2.14	0.0004457	0.00224		228923_at	S100A6	S100 calcium binding protein A6	4.89618	5.04798	5.20618	5.63148	4.97	5.41	31.39	42.78	0.73	1.36	0.0261759	0.0334		228923_at	S100A6	S100 calcium binding protein A6	5.64252	5.61863	5.75271	6.95623	7.1455	7.0183	5.67	7.04	50.96	131.6	0.39	2.58	< 1e-07	< 1e-07
225650_at	SAMD1	sterile alpha motif domain containing 1	8.62963	8.4727	8.11131	6.84464	8.55	7.45	375.11	178.28	2.1	0.48	0.027408	0.0487		225650_at	SAMD1	sterile alpha motif domain containing 1	7.39057	8.622	7.99456	7.91533	7.98	7.95	257.12	248.13	1.04	0.97	0.88115	0.9		225650_at	SAMD1	sterile alpha motif domain containing 1	8.38949	8.59316	8.31972	8.33108	8.09562	8.17594	8.43	8.2	345.88	294.25	1.18	0.85	0.0302359	0.0375
227511_at	SAMD4B	sterile alpha motif domain containing 4B	7.77177	7.55832	7.36713	5.82813	7.66	6.55	202.96	96.85	2.1	0.48	0.0531199	0.0844		227511_at	SAMD4B	sterile alpha motif domain containing 4B	6.51579	8.00866	7.39091	7.74394	7.22	7.57	153.51	189.68	0.81	1.24	0.472011	0.509		227511_at	SAMD4B	sterile alpha motif domain containing 4B	6.69254	7.00947	6.89012	7.11357	6.78055	6.89272	6.86	6.93	116.49	121.85	0.96	1.05	0.553028	0.584
228653_at	SAMD5	sterile alpha motif domain containing 5	3.88623	3.81169	3.97437	4.02461	3.85	4	14.41	15.99	0.9	1.11	0.288615	0.36		228653_at	SAMD5	sterile alpha motif domain containing 5	3.58024	3.44934	3.81607	3.70113	3.51	3.76	11.43	13.53	0.84	1.18	0.0883913	0.106		228653_at	SAMD5	sterile alpha motif domain containing 5	3.76896	4.12396	4.20773	5.0632	5.77868	5.78321	4.03	5.53	16.38	46.58	0.35	2.84	8.5e-06	1.56e-05
1556158_at	SAXO2	stabilizer of axonemal microtubules 2	5.06047	4.67843	5.75062	5.84722	4.87	5.8	29.23	55.67	0.53	1.9	0.0011804	0.00437		1556158_at	SAXO2	stabilizer of axonemal microtubules 2	5.68075	5.46495	6.29088	6.15806	5.57	6.22	47.6	74.77	0.64	1.57	0.0012929	0.00204		1556158_at	SAXO2	stabilizer of axonemal microtubules 2	6.52638	6.66147	6.56023	7.53208	7.63348	7.74264	6.58	7.64	95.85	198.92	0.48	2.08	< 1e-07	2.93e-07
222310_at	SCAF4	SR-related CTD-associated factor 4	4.51459	3.9979	4.36082	6.1569	4.25	5.18	19.11	38.29	0.5	2	0.107428	0.152		222310_at	SCAF4	SR-related CTD-associated factor 4	5.36464	4.66136	4.93291	5.35072	5	5.14	32.29	35.31	0.91	1.09	0.602224	0.635		222310_at	SCAF4	SR-related CTD-associated factor 4	6.32189	6.12958	6.54709	6.71208	6.27854	6.60389	6.33	6.53	80.61	92.51	0.87	1.15	0.152294	0.178
212417_at	SCAMP1	secretory carrier membrane protein 1	4.76705	5.06423	4.392	4.68278	4.91	4.54	30.18	23.22	1.3	0.77	0.0677153	0.103		212417_at	SCAMP1	secretory carrier membrane protein 1	5.9289	5.55872	4.60306	4.46492	5.74	4.53	53.59	23.17	2.31	0.43	5.43e-05	0.000149		212417_at	SCAMP1	secretory carrier membrane protein 1	7.39541	7.68581	6.59975	6.78801	7.03552	6.85814	7.21	6.89	149.81	118.92	1.26	0.79	0.157766	0.183
236359_at	SCN4B	sodium channel, voltage gated, type IV beta subunit	3.58126	3.65995	3.72534	3.8418	3.62	3.78	12.3	13.77	0.89	1.12	0.265379	0.336		236359_at	SCN4B	sodium channel, voltage gated, type IV beta subunit	3.36804	3.31414	3.61021	3.77565	3.34	3.69	10.13	12.93	0.78	1.28	0.0233603	0.0301		236359_at	SCN4B	sodium channel, voltage gated, type IV beta subunit	4.9159	4.76475	5.13264	6.51128	6.48139	6.97309	4.94	6.65	30.65	100.79	0.3	3.29	2e-07	5.43e-07
228504_at	SCN7A	sodium channel, voltage gated, type VII alpha subunit	4.13958	4.51556	4.32488	4.44147	4.32	4.38	20.08	20.87	0.96	1.04	0.751722	0.802		228504_at	SCN7A	sodium channel, voltage gated, type VII alpha subunit	4.11702	4.00547	3.83343	3.79749	4.06	3.82	16.69	14.08	1.19	0.84	0.0775573	0.094		228504_at	SCN7A	sodium channel, voltage gated, type VII alpha subunit	6.37046	6.47013	6.42632	5.34118	5.20722	5.21556	6.42	5.25	85.76	38.18	2.25	0.45	< 1e-07	< 1e-07
219197_s_at	SCUBE2	signal peptide, CUB domain, EGF-like 2	5.15732	5.34954	5.3971	5.41375	5.25	5.41	38.15	42.38	0.9	1.11	0.312113	0.383		219197_s_at	SCUBE2	signal peptide, CUB domain, EGF-like 2	4.51518	4.93574	4.85092	5.00912	4.72	4.93	26.45	30.48	0.87	1.15	0.245909	0.284		219197_s_at	SCUBE2	signal peptide, CUB domain, EGF-like 2	5.84097	5.93733	6.1349	7.61984	7.86781	7.61516	5.97	7.7	62.73	208.07	0.3	3.32	< 1e-07	< 1e-07
201286_at	SDC1	syndecan 1	8.52272	8.77982	8.98886	9.66817	8.65	9.32	402.06	642.93	0.63	1.6	0.0277891	0.0491		201286_at	SDC1	syndecan 1	8.34911	8.19262	9.19014	9.36049	8.27	9.27	308.87	619.65	0.5	2.01	6.5e-05	0.00017		201286_at	SDC1	syndecan 1	9.35654	9.41688	9.35213	10.0108	10.1467	9.97866	9.38	10.05	664.07	1056.72	0.63	1.59	3e-06	5.8e-06
222717_at	SDPR	serum deprivation response	8.21987	7.99145	9.1726	9.44433	8.1	9.31	275.45	634.05	0.43	2.3	0.0002167	0.00154		222717_at	SDPR	serum deprivation response	8.73465	8.30987	9.45961	10.0064	8.52	9.73	367.67	851.01	0.43	2.31	0.0004521	0.000804		222717_at	SDPR	serum deprivation response	8.93271	9.09568	8.9046	10.5339	10.508	10.3878	8.98	10.48	504.13	1424.81	0.35	2.83	< 1e-07	< 1e-07
204541_at	SEC14L2	SEC14-like lipid binding 2	4.8938	4.93096	5.51993	5.18992	4.91	5.35	30.11	40.93	0.74	1.36	0.028715	0.0506		204541_at	SEC14L2	SEC14-like lipid binding 2	4.35649	4.65	5.16523	5.20425	4.5	5.18	22.68	36.37	0.62	1.6	0.0012554	0.00199		204541_at	SEC14L2	SEC14-like lipid binding 2	5.16549	5.2844	5.4043	6.25579	6.49477	6.77709	5.28	6.51	38.98	91.09	0.43	2.34	1.4e-06	2.89e-06
214257_s_at	SEC22B	SEC22 homolog B, vesicle trafficking protein (gene/pseudogene)	8.22742	8.67961	8.17562	8.74909	8.45	8.46	350.56	352.71	0.99	1.01	0.971764	0.979		214257_s_at	SEC22B	SEC22 homolog B, vesicle trafficking protein (gene/pseudogene)	8.21529	8.12746	9.18186	9.17247	8.17	9.18	288.29	578.9	0.5	2.01	3.34e-05	0.000108		214257_s_at	SEC22B	SEC22 homolog B, vesicle trafficking protein (gene/pseudogene)	8.73434	9.0315	8.85197	8.81257	8.87944	9.07539	8.87	8.92	468.73	485.21	0.97	1.04	0.618913	0.646
203789_s_at	SEMA3C	sema domain, immunoglobulin domain (Ig), short basic domain, secreted, (semaphorin) 3C	6.6095	6.2423	5.86101	5.50411	6.42	5.68	85.98	51.36	1.67	0.6	0.0071154	0.0167		203789_s_at	SEMA3C	sema domain, immunoglobulin domain (Ig), short basic domain, secreted, (semaphorin) 3C	6.63889	6.65146	5.18336	5.48719	6.65	5.33	100.09	40.37	2.48	0.4	1.57e-05	7.94e-05		203789_s_at	SEMA3C	sema domain, immunoglobulin domain (Ig), short basic domain, secreted, (semaphorin) 3C	6.6431	6.85287	6.56149	6.17261	6.29823	6.19907	6.68	6.22	102.95	74.71	1.38	0.73	0.0003276	0.000477
35666_at	SEMA3F	sema domain, immunoglobulin domain (Ig), short basic domain, secreted, (semaphorin) 3F	8.41099	8.65078	9.3495	9.81466	8.53	9.58	369.87	766.47	0.48	2.07	0.0012979	0.00466		35666_at	SEMA3F	sema domain, immunoglobulin domain (Ig), short basic domain, secreted, (semaphorin) 3F	8.37994	8.32888	9.9588	10.0001	8.35	9.98	327.29	1009.5	0.32	3.08	9e-07	1.72e-05		35666_at	SEMA3F	sema domain, immunoglobulin domain (Ig), short basic domain, secreted, (semaphorin) 3F	8.92737	8.89305	8.89374	10.1622	10.1449	10.3218	8.9	10.21	479.28	1184.13	0.4	2.47	< 1e-07	< 1e-07
209197_at	SEPT11 /// SYT11	septin 11 /// synaptotagmin XI	5.42475	5.30077	6.05637	5.96241	5.36	6.01	41.15	64.42	0.64	1.57	0.0024942	0.00754		209197_at	SEPT11 /// SYT11	septin 11 /// synaptotagmin XI	5.72885	5.28596	5.87928	6.0951	5.5	5.99	45.49	63.43	0.72	1.39	0.0233177	0.03		209197_at	SEPT11 /// SYT11	septin 11 /// synaptotagmin XI	6.39553	6.41809	6.41809	7.29163	7.52199	7.6856	6.41	7.5	85.07	180.99	0.47	2.13	4e-07	9.54e-07
230318_at	SERPINA1	serpin peptidase inhibitor, clade A (alpha-1 antiproteinase, antitrypsin), member 1	5.30988	5.64277	6.09072	5.76178	5.47	5.92	44.52	60.81	0.73	1.37	0.0461205	0.0743		230318_at	SERPINA1	serpin peptidase inhibitor, clade A (alpha-1 antiproteinase, antitrypsin), member 1	5.5428	5.33775	6.00949	6.16173	5.44	6.09	43.42	67.91	0.64	1.56	0.0013866	0.00218		230318_at	SERPINA1	serpin peptidase inhibitor, clade A (alpha-1 antiproteinase, antitrypsin), member 1	6.8294	6.85543	6.80531	7.76196	7.75602	7.9732	6.83	7.83	113.78	227.61	0.5	2	1e-07	2.93e-07
206325_at	SERPINA6	serpin peptidase inhibitor, clade A (alpha-1 antiproteinase, antitrypsin), member 6	9.47954	9.16881	10.5081	10.2173	9.32	10.36	641	1316.69	0.49	2.05	0.0007735	0.00323		206325_at	SERPINA6	serpin peptidase inhibitor, clade A (alpha-1 antiproteinase, antitrypsin), member 6	9.60582	9.32581	10.697	10.7463	9.46	10.72	707.12	1688.64	0.42	2.39	1.86e-05	8.44e-05		206325_at	SERPINA6	serpin peptidase inhibitor, clade A (alpha-1 antiproteinase, antitrypsin), member 6	10.2243	10.188	10.1692	11.9841	12.039	12.0909	10.19	12.04	1171.26	4205.23	0.28	3.59	< 1e-07	< 1e-07
206386_at	SERPINA7	serpin peptidase inhibitor, clade A (alpha-1 antiproteinase, antitrypsin), member 7	6.94436	6.23048	7.12531	7.30302	6.58	7.21	96.16	148.48	0.65	1.54	0.0384422	0.0639		206386_at	SERPINA7	serpin peptidase inhibitor, clade A (alpha-1 antiproteinase, antitrypsin), member 7	7.18105	6.61462	7.72945	8.0599	6.89	7.89	119.25	237.98	0.5	2	0.0012249	0.00195		206386_at	SERPINA7	serpin peptidase inhibitor, clade A (alpha-1 antiproteinase, antitrypsin), member 7	7.12921	7.24051	7.16106	8.93527	8.98416	8.80688	7.18	8.91	144.7	480.63	0.3	3.32	< 1e-07	< 1e-07
218346_s_at	SESN1	sestrin 1	8.09668	7.85376	9.53081	9.08556	7.97	9.31	251.64	633.93	0.4	2.52	0.0003108	0.0018		218346_s_at	SESN1	sestrin 1	8.20157	7.99311	9.09031	9.20773	8.1	9.15	273.87	567.71	0.48	2.07	4.93e-05	0.00014		218346_s_at	SESN1	sestrin 1	9.41587	9.3358	9.39905	10.4263	10.4358	10.4706	9.38	10.44	667.94	1393.24	0.48	2.09	< 1e-07	< 1e-07
33323_r_at	SFN	stratifin	8.39972	8.91443	9.97391	10.1041	8.65	10.04	403.68	1052.06	0.38	2.61	0.0002927	0.00177		33323_r_at	SFN	stratifin	8.4493	8.38208	10.1442	10.1051	8.42	10.12	341.49	1116.41	0.31	3.27	6e-07	1.39e-05		33323_r_at	SFN	stratifin	9.37206	9.41785	9.39035	10.154	10.2258	10.5332	9.39	10.3	672.51	1264.51	0.53	1.88	2.6e-06	5.14e-06
221768_at	SFPQ	splicing factor proline/glutamine-rich	6.79535	5.20653	7.01753	7.05061	5.95	7.03	64.04	131.06	0.49	2.05	0.0632391	0.0978		221768_at	SFPQ	splicing factor proline/glutamine-rich	7.47935	6.6174	6.07837	6.4776	7.04	6.27	132.36	77.6	1.71	0.59	0.0205706	0.0266		221768_at	SFPQ	splicing factor proline/glutamine-rich	8.53824	8.16127	8.427	8.44631	8.34758	8.45926	8.37	8.42	332.11	341.97	0.97	1.03	0.673565	0.696
226112_at	SGCB	sarcoglycan beta	7.07455	6.9358	7.47495	7.62779	7	7.55	128.46	187.58	0.68	1.46	0.0069644	0.0164		226112_at	SGCB	sarcoglycan beta	7.31865	6.89686	7.43652	7.5695	7.1	7.5	137.93	181.4	0.76	1.32	0.0409841	0.0508		226112_at	SGCB	sarcoglycan beta	7.49216	7.81156	7.82701	8.91556	8.9334	8.83474	7.71	8.89	209.42	475.92	0.44	2.27	2e-07	5.43e-07
230573_at	SGK2	serum/glucocorticoid regulated kinase 2	5.79083	5.76641	5.52486	5.8424	5.78	5.68	54.9	51.4	1.07	0.94	0.562334	0.626		230573_at	SGK2	serum/glucocorticoid regulated kinase 2	5.9251	5.31293	5.36271	5.37335	5.61	5.37	49.15	41.3	1.19	0.84	0.232257	0.268		230573_at	SGK2	serum/glucocorticoid regulated kinase 2	6.5776	7.03545	7.02366	6.02156	5.78288	5.77144	6.88	5.86	117.69	58.03	2.03	0.49	9e-06	1.63e-05
1553292_s_at	SGK494	uncharacterized serine/threonine-protein kinase SgK494	5.74309	4.95842	6.39391	6.70474	5.34	6.55	40.81	93.66	0.44	2.3	0.0035351	0.00957		1553292_s_at	SGK494	uncharacterized serine/threonine-protein kinase SgK494	6.23823	5.27358	5.49375	5.47717	5.74	5.49	54.04	44.8	1.21	0.83	0.346346	0.385		1553292_s_at	SGK494	uncharacterized serine/threonine-protein kinase SgK494	6.98305	6.75351	7.19052	6.76341	6.84773	6.79699	6.97	6.8	125.86	111.64	1.13	0.89	0.122886	0.145
242963_at	SGMS2	sphingomyelin synthase 2	4.46244	4.17257	5.08073	5.23723	4.32	5.16	19.94	35.73	0.56	1.79	0.001396	0.00489		242963_at	SGMS2	sphingomyelin synthase 2	4.23034	4.08479	5.23429	5.3037	4.16	5.27	17.85	38.56	0.46	2.16	2.15e-05	8.8e-05		242963_at	SGMS2	sphingomyelin synthase 2	5.06131	5.30249	4.87217	6.75118	7.08912	7.20019	5.08	7.01	33.79	129.2	0.26	3.82	< 1e-07	< 1e-07
221268_s_at	SGPP1	sphingosine-1-phosphate phosphatase 1	6.99864	6.07243	6.87364	6.3721	6.52	6.62	92.77	98.56	0.94	1.06	0.793556	0.837		221268_s_at	SGPP1	sphingosine-1-phosphate phosphatase 1	7.46307	7.49439	6.03884	6.0561	7.48	6.05	178.37	66.14	2.7	0.37	2.2e-06	2.55e-05		221268_s_at	SGPP1	sphingosine-1-phosphate phosphatase 1	7.96967	8.19652	7.96967	7.71936	7.94561	7.64065	8.04	7.77	264.16	218.05	1.21	0.83	0.0177701	0.0223
218813_s_at	SH3GLB2	SH3-domain GRB2-like endophilin B2	6.07651	6.20818	4.9128	5.1774	6.14	5.04	70.64	33.02	2.14	0.47	0.0002592	0.0017		218813_s_at	SH3GLB2	SH3-domain GRB2-like endophilin B2	5.4166	6.61039	5.78148	5.83653	5.98	5.81	64.6	56.06	1.15	0.87	0.544942	0.583		218813_s_at	SH3GLB2	SH3-domain GRB2-like endophilin B2	6.36684	6.5584	6.53159	6.45402	6.6464	6.23394	6.49	6.44	89.61	87.11	1.03	0.97	0.705927	0.727
206675_s_at	SKIL	SKI-like proto-oncogene	6.45391	5.35826	5.68074	5.58627	5.88	5.63	59.97	49.64	1.21	0.83	0.441027	0.513		206675_s_at	SKIL	SKI-like proto-oncogene	6.28659	6.09407	5.10943	5.19787	6.19	5.15	73.03	35.6	2.05	0.49	4.64e-05	0.000134		206675_s_at	SKIL	SKI-like proto-oncogene	7.54425	7.57806	7.6578	7.1789	7.21092	7.18415	7.59	7.19	193.12	146.15	1.32	0.76	0.00013	0.000199
204404_at	SLC12A2	solute carrier family 12 (sodium/potassium/chloride transporter), member 2	9.14841	8.67473	8.75171	8.65477	8.91	8.7	481.56	416.81	1.16	0.87	0.301954	0.373		204404_at	SLC12A2	solute carrier family 12 (sodium/potassium/chloride transporter), member 2	9.28387	9.20208	8.13615	8.23069	9.24	8.18	605.92	290.71	2.08	0.48	2.6e-05	9.78e-05		204404_at	SLC12A2	solute carrier family 12 (sodium/potassium/chloride transporter), member 2	9.16086	9.26113	9.13558	8.5379	8.55464	8.40661	9.19	8.5	582.4	361.97	1.61	0.62	2.9e-06	5.63e-06
207254_at	SLC15A1	solute carrier family 15 (oligopeptide transporter), member 1	5.98372	6.10031	6.69947	6.68598	6.04	6.69	65.89	103.45	0.64	1.57	0.0021434	0.00676		207254_at	SLC15A1	solute carrier family 15 (oligopeptide transporter), member 1	5.84753	5.93302	6.84506	6.96582	5.89	6.91	59.31	119.88	0.49	2.02	3.88e-05	0.000119		207254_at	SLC15A1	solute carrier family 15 (oligopeptide transporter), member 1	6.38989	6.37841	6.58839	7.32408	7.33248	7.37135	6.45	7.34	87.56	162.31	0.54	1.85	4e-07	9.54e-07
204462_s_at	SLC16A2	solute carrier family 16, member 2 (thyroid hormone transporter)	4.93979	5.08117	5.10947	5.24831	5.01	5.18	32.23	36.22	0.89	1.12	0.268765	0.34		204462_s_at	SLC16A2	solute carrier family 16, member 2 (thyroid hormone transporter)	4.88569	4.9454	5.97491	6.0107	4.92	5.99	30.18	63.68	0.47	2.11	1.94e-05	8.54e-05		204462_s_at	SLC16A2	solute carrier family 16, member 2 (thyroid hormone transporter)	5.94707	6.19681	5.98594	7.59873	7.56592	7.5773	6.04	7.58	65.95	191.43	0.34	2.9	< 1e-07	< 1e-07
212810_s_at	SLC1A4	solute carrier family 1 (glutamate/neutral amino acid transporter), member 4	6.40337	6.61669	7.52784	7.90664	6.51	7.71	91.14	210.44	0.43	2.31	0.0003491	0.00194		212810_s_at	SLC1A4	solute carrier family 1 (glutamate/neutral amino acid transporter), member 4	6.71625	6.82892	7.89542	7.90354	6.77	7.9	109.33	238.77	0.46	2.18	1.59e-05	7.95e-05		212810_s_at	SLC1A4	solute carrier family 1 (glutamate/neutral amino acid transporter), member 4	7.44349	7.31614	7.57275	8.231	8.36694	8.77269	7.44	8.45	174.14	351.38	0.5	2.02	1.27e-05	2.23e-05
224959_at	SLC26A2	solute carrier family 26 (anion exchanger), member 2	8.36648	8.32434	9.36695	9.37076	8.35	9.37	325.25	661.16	0.49	2.03	0.0001442	0.00138		224959_at	SLC26A2	solute carrier family 26 (anion exchanger), member 2	8.48722	8.38576	9.46903	9.61922	8.44	9.54	346.45	746.56	0.46	2.15	2.44e-05	9.5e-05		224959_at	SLC26A2	solute carrier family 26 (anion exchanger), member 2	8.95196	9.00068	9.02934	10.0887	10.1119	10.037	8.99	10.08	509.87	1081.79	0.47	2.12	< 1e-07	< 1e-07
222217_s_at	SLC27A3	solute carrier family 27 (fatty acid transporter), member 3	7.50399	7.51354	8.4915	8.50136	7.51	8.5	182.12	361.14	0.5	1.98	0.000174	0.00146		222217_s_at	SLC27A3	solute carrier family 27 (fatty acid transporter), member 3	7.96372	8.14334	9.26274	9.36408	8.05	9.31	265.68	636.23	0.42	2.39	1.1e-05	6.63e-05		222217_s_at	SLC27A3	solute carrier family 27 (fatty acid transporter), member 3	8.71181	8.8476	8.8447	10.4022	10.4677	10.4149	8.8	10.43	446.15	1377.92	0.32	3.09	< 1e-07	< 1e-07
227176_at	SLC2A13	solute carrier family 2 (facilitated glucose transporter), member 13	7.42866	7.26047	7.3378	7.31094	7.34	7.32	162.53	160.27	1.01	0.99	0.886743	0.919		227176_at	SLC2A13	solute carrier family 2 (facilitated glucose transporter), member 13	7.44778	7.22357	7.80663	7.66321	7.33	7.73	161.53	213.03	0.76	1.32	0.0187181	0.0245		227176_at	SLC2A13	solute carrier family 2 (facilitated glucose transporter), member 13	8.6598	8.54738	8.64689	9.55717	9.4972	9.95217	8.62	9.67	392.9	813.98	0.48	2.07	2.6e-06	5.14e-06
219991_at	SLC2A9	solute carrier family 2 (facilitated glucose transporter), member 9	5.0868	5.45167	5.29172	5.32064	5.27	5.31	38.57	39.57	0.97	1.03	0.828176	0.867		219991_at	SLC2A9	solute carrier family 2 (facilitated glucose transporter), member 9	4.74612	4.45223	5.41781	5.3724	4.6	5.4	24.24	42.08	0.58	1.74	0.0004752	0.000837		219991_at	SLC2A9	solute carrier family 2 (facilitated glucose transporter), member 9	6.03887	5.48931	5.58389	7.72354	7.84075	8.01985	5.7	7.86	52.13	232.55	0.22	4.46	< 1e-07	< 1e-07
238638_at	SLC37A2	solute carrier family 37 (glucose-6-phosphate transporter), member 2	3.98801	4.5047	5.30614	5.09623	4.24	5.2	18.98	36.79	0.52	1.94	0.0026262	0.00783		238638_at	SLC37A2	solute carrier family 37 (glucose-6-phosphate transporter), member 2	4.14245	4.61569	5.40536	5.4643	4.37	5.43	20.81	43.26	0.48	2.08	0.0002537	0.000497		238638_at	SLC37A2	solute carrier family 37 (glucose-6-phosphate transporter), member 2	5.34062	4.98352	4.97516	6.02065	5.92716	6.91236	5.1	6.27	34.29	78.07	0.44	2.28	0.0002926	0.000429
220786_s_at	SLC38A4	solute carrier family 38, member 4	4.10754	3.49281	4.12105	4.12567	3.79	4.12	13.93	17.43	0.8	1.25	0.177898	0.239		220786_s_at	SLC38A4	solute carrier family 38, member 4	4.79911	4.50732	4.879	4.72712	4.65	4.8	25.16	27.92	0.9	1.11	0.328296	0.369		220786_s_at	SLC38A4	solute carrier family 38, member 4	5.63946	5.83586	5.61803	6.65258	6.85412	6.65917	5.7	6.72	51.9	105.56	0.49	2.03	3e-07	7.42e-07
202089_s_at	SLC39A6	solute carrier family 39 (zinc transporter), member 6	6.90488	6.86207	6.63778	6.89721	6.88	6.77	118.07	108.95	1.08	0.92	0.45896	0.531		202089_s_at	SLC39A6	solute carrier family 39 (zinc transporter), member 6	8.36823	8.33577	7.41568	7.19843	8.35	7.31	326.74	158.36	2.06	0.48	4.59e-05	0.000134		202089_s_at	SLC39A6	solute carrier family 39 (zinc transporter), member 6	9.14502	9.21183	9.12199	9.19592	9.28743	9.10356	9.16	9.2	571.9	586.36	0.98	1.03	0.636035	0.662
233123_at	SLC40A1	solute carrier family 40 (iron-regulated transporter), member 1	5.31646	4.91427	5.49403	5.70339	5.11	5.6	34.66	48.46	0.72	1.4	0.0336675	0.0565		233123_at	SLC40A1	solute carrier family 40 (iron-regulated transporter), member 1	5.04727	5.06667	5.24137	5.32937	5.06	5.29	33.29	39	0.85	1.17	0.0932926	0.112		233123_at	SLC40A1	solute carrier family 40 (iron-regulated transporter), member 1	6.59262	6.60749	6.68162	7.59873	7.6426	7.8428	6.63	7.69	98.86	207.18	0.48	2.1	1e-07	2.93e-07
225598_at	SLC45A4	solute carrier family 45, member 4	6.66726	6.6186	7.75087	7.64007	6.64	7.7	99.94	207.28	0.48	2.07	0.0001454	0.00138		225598_at	SLC45A4	solute carrier family 45, member 4	6.88571	6.63642	7.10986	7.30157	6.76	7.21	108.46	147.62	0.73	1.36	0.0141362	0.0189		225598_at	SLC45A4	solute carrier family 45, member 4	7.60041	7.58757	7.67285	7.83713	7.87726	7.98666	7.62	7.9	196.76	238.91	0.82	1.21	0.002813	0.0038
1552279_a_at	SLC46A1	solute carrier family 46 (folate transporter), member 1	8.47594	8.56786	9.87388	10.253	8.52	10.06	367.58	1070.04	0.34	2.91	6.19e-05	0.000824		1552279_a_at	SLC46A1	solute carrier family 46 (folate transporter), member 1	8.50279	8.60993	10.4519	10.6335	8.56	10.54	376.46	1491.69	0.25	3.96	4e-07	1.17e-05		1552279_a_at	SLC46A1	solute carrier family 46 (folate transporter), member 1	8.78569	8.96355	8.95783	11.1476	11.2521	11.4679	8.9	11.29	478.49	2502.55	0.19	5.23	< 1e-07	< 1e-07
218417_s_at	SLC48A1	solute carrier family 48 (heme transporter), member 1	7.94103	7.43251	9.23964	8.22808	7.68	8.72	206.04	425.75	0.48	2.07	0.0199078	0.0375		218417_s_at	SLC48A1	solute carrier family 48 (heme transporter), member 1	6.68372	7.40092	8.62554	8.8976	7.03	8.76	131.81	434.01	0.3	3.29	6.86e-05	0.000176		218417_s_at	SLC48A1	solute carrier family 48 (heme transporter), member 1	6.69029	6.84962	6.82271	8.53893	8.65333	8.68302	6.79	8.62	110.47	394.83	0.28	3.57	< 1e-07	< 1e-07
202111_at	SLC4A2	solute carrier family 4 (anion exchanger), member 2	9.3335	9.35668	8.30692	7.58563	9.35	7.94	650.36	246.64	2.64	0.38	0.0008393	0.00339		202111_at	SLC4A2	solute carrier family 4 (anion exchanger), member 2	8.08371	9.48725	8.77988	8.85153	8.76	8.82	441.26	450.6	0.98	1.02	0.937468	0.945		202111_at	SLC4A2	solute carrier family 4 (anion exchanger), member 2	8.85123	8.94063	9.02841	8.92885	8.67582	8.71239	8.94	8.77	491.17	437.26	1.12	0.89	0.0818204	0.0982
203908_at	SLC4A4	solute carrier family 4 (sodium bicarbonate cotransporter), member 4	8.51213	8.38341	8.32974	8.21435	8.45	8.27	349.17	309.12	1.13	0.89	0.242379	0.311		203908_at	SLC4A4	solute carrier family 4 (sodium bicarbonate cotransporter), member 4	8.9026	8.49056	7.8404	7.48163	8.69	7.66	414.89	202.39	2.05	0.49	0.0004699	0.00083		203908_at	SLC4A4	solute carrier family 4 (sodium bicarbonate cotransporter), member 4	9.59575	9.75391	9.62931	9.55067	9.60206	9.43612	9.66	9.53	808.81	739.09	1.09	0.91	0.121325	0.144
230830_at	SLC51B	solute carrier family 51, beta subunit	6.66082	6.92091	6.97551	7.1787	6.79	7.08	110.73	135.03	0.82	1.22	0.115526	0.162		230830_at	SLC51B	solute carrier family 51, beta subunit	6.89936	6.4326	7.29746	6.96417	6.66	7.13	101.55	140.15	0.72	1.38	0.0376454	0.0468		230830_at	SLC51B	solute carrier family 51, beta subunit	8.56118	8.66045	8.84667	7.55976	7.4785	7.98132	8.69	7.67	412.84	204.11	2.02	0.49	1.15e-05	2.03e-05
213164_at	SLC5A3	solute carrier family 5 (sodium/myo-inositol cotransporter), member 3	8.72816	8.26072	9.75342	9.4801	8.49	9.62	360.65	785.11	0.46	2.18	0.0010106	0.00384		213164_at	SLC5A3	solute carrier family 5 (sodium/myo-inositol cotransporter), member 3	9.14545	8.82561	8.97543	9.24388	8.98	9.11	506.89	552.43	0.92	1.09	0.454308	0.492		213164_at	SLC5A3	solute carrier family 5 (sodium/myo-inositol cotransporter), member 3	9.57066	9.52628	9.68389	10.0779	9.98279	10.3354	9.59	10.13	772.62	1122.12	0.69	1.45	0.0002198	0.000327
202219_at	SLC6A8	solute carrier family 6 (neurotransmitter transporter), member 8	6.89992	6.97776	8.02951	7.84263	6.94	7.94	122.69	244.9	0.5	2	0.0002761	0.00174		202219_at	SLC6A8	solute carrier family 6 (neurotransmitter transporter), member 8	6.76451	6.61417	7.71402	7.84787	6.69	7.78	103.2	219.94	0.47	2.13	3.02e-05	0.000105		202219_at	SLC6A8	solute carrier family 6 (neurotransmitter transporter), member 8	7.40946	7.3039	7.43446	8.1999	8.2274	8.34556	7.38	8.26	166.87	306.05	0.55	1.83	3e-07	7.42e-07
203579_s_at	SLC7A6	solute carrier family 7 (amino acid transporter light chain, y+L system), member 6	6.97431	6.92587	7.75145	7.89146	6.95	7.82	123.65	226.2	0.55	1.83	0.0004778	0.00234		203579_s_at	SLC7A6	solute carrier family 7 (amino acid transporter light chain, y+L system), member 6	7.34497	7.16443	7.85065	7.96094	7.25	7.91	152.71	239.82	0.64	1.57	0.0010426	0.00169		203579_s_at	SLC7A6	solute carrier family 7 (amino acid transporter light chain, y+L system), member 6	7.64927	7.77763	7.69005	8.66056	8.74757	8.71909	7.71	8.71	208.75	418.5	0.5	2	< 1e-07	< 1e-07
231183_s_at	SLX4IP	SLX4 interacting protein	4.34293	5.18577	6.01298	5.66499	4.75	5.84	27.18	57.24	0.47	2.11	0.0080705	0.0183		231183_s_at	SLX4IP	SLX4 interacting protein	5.43706	5.44784	6.20967	6.34742	5.44	6.28	43.49	77.63	0.56	1.79	0.000145	0.000314		231183_s_at	SLX4IP	SLX4 interacting protein	5.38142	5.69163	5.18747	6.94321	6.65835	6.51295	5.42	6.7	42.82	104.32	0.41	2.44	2.6e-06	5.14e-06
203183_s_at	SMARCD1	SWI/SNF related, matrix associated, actin dependent regulator of chromatin, subfamily d, member 1	7.25831	6.64605	5.95652	5.14529	6.95	5.54	123.83	46.88	2.64	0.38	0.0034105	0.00945		203183_s_at	SMARCD1	SWI/SNF related, matrix associated, actin dependent regulator of chromatin, subfamily d, member 1	4.69231	6.66614	5.33747	5.50744	5.59	5.42	51.24	42.89	1.19	0.84	0.630319	0.664		203183_s_at	SMARCD1	SWI/SNF related, matrix associated, actin dependent regulator of chromatin, subfamily d, member 1	5.53007	5.62196	5.55353	5.42896	5.47015	5.23981	5.57	5.38	47.46	41.63	1.14	0.88	0.0387491	0.0479
201663_s_at	SMC4	structural maintenance of chromosomes 4	9.87837	9.16059	9.42144	9.1274	9.51	9.27	733.92	619.27	1.19	0.84	0.364321	0.436		201663_s_at	SMC4	structural maintenance of chromosomes 4	9.97769	9.91216	8.82293	8.72498	9.94	8.77	985.65	437.75	2.25	0.44	1.22e-05	6.92e-05		201663_s_at	SMC4	structural maintenance of chromosomes 4	10.5638	10.615	10.556	9.96628	10.095	9.66426	10.58	9.91	1528.87	961.07	1.59	0.63	6.41e-05	0.000101
214544_s_at	SNAP23	synaptosome associated protein 23kDa	5.89982	6.15388	5.74757	6.28529	6.03	6.01	65.2	64.73	1.01	0.99	0.9618	0.975		214544_s_at	SNAP23	synaptosome associated protein 23kDa	7.28178	7.22999	6.18917	6.02439	7.26	6.11	152.84	68.92	2.22	0.45	1.79e-05	8.44e-05		214544_s_at	SNAP23	synaptosome associated protein 23kDa	8.21443	8.4705	8.18935	8.18282	8.32775	7.8576	8.29	8.12	313.31	278.73	1.12	0.89	0.195868	0.222
215450_at	SNRPE	small nuclear ribonucleoprotein polypeptide E	5.57903	9.3124	9.40722	7.94113	7.21	8.64	174.33	408.49	0.43	2.34	0.314063	0.384		215450_at	SNRPE	small nuclear ribonucleoprotein polypeptide E	7.49667	7.94405	8.36338	8.05201	7.72	8.21	210.89	295.64	0.71	1.4	0.0276305	0.035		215450_at	SNRPE	small nuclear ribonucleoprotein polypeptide E	8.54012	8.80459	8.59679	8.60982	8.62512	8.69119	8.65	8.64	400.92	399.5	1	1	0.951878	0.958
208608_s_at	SNTB1	syntrophin, beta 1 (dystrophin-associated protein A1, 59kDa, basic component 1)	5.18041	5.39331	5.03578	4.7622	5.29	4.9	39.04	29.84	1.31	0.76	0.0489799	0.0784		208608_s_at	SNTB1	syntrophin, beta 1 (dystrophin-associated protein A1, 59kDa, basic component 1)	5.24376	5.41348	4.23822	4.37813	5.33	4.31	40.19	19.81	2.03	0.49	5.44e-05	0.000149		208608_s_at	SNTB1	syntrophin, beta 1 (dystrophin-associated protein A1, 59kDa, basic component 1)	6.36191	6.3236	6.46622	5.48805	5.80195	5.639	6.38	5.64	83.51	49.97	1.67	0.6	7.9e-06	1.45e-05
203372_s_at	SOCS2	suppressor of cytokine signaling 2	4.23884	4.45315	4.36375	4.69015	4.34	4.52	20.34	23.05	0.88	1.13	0.319612	0.391		203372_s_at	SOCS2	suppressor of cytokine signaling 2	5.89731	5.52345	4.20785	4.83026	5.71	4.51	52.36	22.93	2.28	0.44	0.0006213	0.00106		203372_s_at	SOCS2	suppressor of cytokine signaling 2	5.68265	6.0664	5.71456	5.68253	5.85258	5.75591	5.82	5.76	56.54	54.33	1.04	0.96	0.594638	0.625
225728_at	SORBS2	sorbin and SH3 domain containing 2	7.91751	8.17694	7.66769	7.93897	8.05	7.8	264.52	223.38	1.18	0.84	0.186804	0.248		225728_at	SORBS2	sorbin and SH3 domain containing 2	7.89377	7.46627	7.80157	7.39397	7.68	7.6	205.08	193.71	1.06	0.94	0.676108	0.711		225728_at	SORBS2	sorbin and SH3 domain containing 2	8.76399	8.65028	8.70293	7.69207	7.83397	7.48785	8.71	7.67	417.53	203.84	2.05	0.49	5e-07	1.13e-06
202935_s_at	SOX9	SRY box 9	8.07622	8.43807	6.92417	7.08435	8.26	7	305.95	128.38	2.38	0.42	0.0002202	0.00154		202935_s_at	SOX9	SRY box 9	8.43352	8.76624	7.42855	7.46772	8.6	7.45	387.99	174.63	2.22	0.45	4.95e-05	0.00014		202935_s_at	SOX9	SRY box 9	8.88222	8.87055	8.91789	8.36137	8.35101	8.33981	8.89	8.35	474.49	326.45	1.45	0.69	7.1e-06	1.32e-05
232529_at	SP3	Sp3 transcription factor	5.27414	4.39433	5.74189	6.01186	4.81	5.88	28.53	58.76	0.49	2.06	0.0095982	0.0208		232529_at	SP3	Sp3 transcription factor	5.11638	4.61368	4.9441	4.44969	4.86	4.69	29.14	25.94	1.12	0.89	0.453039	0.491		232529_at	SP3	Sp3 transcription factor	5.92039	5.54539	6.07583	5.95443	5.79923	5.88258	5.84	5.88	57.57	58.84	0.98	1.02	0.799372	0.82
228975_at	SP6	Sp6 transcription factor	5.58315	6.15094	7.48457	7.46209	5.86	7.47	58.37	177.7	0.33	3.04	0.0001535	0.00139		228975_at	SP6	Sp6 transcription factor	5.40707	5.69205	7.60257	7.9353	5.55	7.77	46.84	218.11	0.21	4.66	9e-07	1.72e-05		228975_at	SP6	Sp6 transcription factor	6.4576	6.68185	6.1291	8.30673	8.4105	8.65454	6.42	8.46	85.8	351.47	0.24	4.1	< 1e-07	< 1e-07
237449_at	SP8	Sp8 transcription factor	7.67584	7.81599	7.35531	7.61274	7.75	7.48	214.66	179.03	1.2	0.83	0.131503	0.183		237449_at	SP8	Sp8 transcription factor	7.91098	7.54756	7.10688	7.15818	7.73	7.13	212.2	140.32	1.51	0.66	0.0041318	0.00591		237449_at	SP8	Sp8 transcription factor	8.09632	8.22075	8.21837	7.04894	7.25352	6.94251	8.18	7.08	289.71	135.45	2.14	0.47	2e-07	5.43e-07
241812_at	SPATS2L	spermatogenesis associated, serine-rich 2-like	5.72399	5.26458	6.3555	6.6768	5.49	6.51	45.08	91.53	0.49	2.03	0.0018719	0.00606		241812_at	SPATS2L	spermatogenesis associated, serine-rich 2-like	5.7852	5.52453	5.32049	5.47393	5.65	5.4	50.38	42.14	1.2	0.84	0.103678	0.124		241812_at	SPATS2L	spermatogenesis associated, serine-rich 2-like	6.55461	6.10302	6.70689	7.10165	7.06465	7.19899	6.45	7.12	87.72	139.27	0.63	1.59	0.0004968	0.000714
201996_s_at	SPEN	spen family transcriptional repressor	5.03071	5.26922	6.09076	6.53757	5.15	6.31	35.51	79.57	0.45	2.24	0.0006687	0.0029		201996_s_at	SPEN	spen family transcriptional repressor	6.86827	5.93188	5.25641	5.19734	6.38	5.23	84.45	37.45	2.26	0.44	0.0022438	0.00339		201996_s_at	SPEN	spen family transcriptional repressor	7.36162	7.25267	6.87791	7.03351	6.75185	7.31596	7.16	7.03	143.42	131.03	1.09	0.91	0.409666	0.441
206239_s_at	SPINK1	serine peptidase inhibitor, Kazal type 1	8.83931	9.15788	8.62853	8.94781	9	8.79	511.5	442.08	1.16	0.86	0.281934	0.353		206239_s_at	SPINK1	serine peptidase inhibitor, Kazal type 1	8.90703	8.78277	7.6721	7.88348	8.84	7.78	459.81	219.46	2.1	0.48	4.62e-05	0.000134		206239_s_at	SPINK1	serine peptidase inhibitor, Kazal type 1	8.96292	9.14468	9.20747	5.86894	6.15135	6.93869	9.1	6.3	550.66	79.87	6.89	0.15	1e-07	2.93e-07
235342_at	SPOCK3	sparc/osteonectin, cwcv and kazal-like domains proteoglycan (testican) 3	4.0431	4.14733	4.6917	5.0115	4.09	4.85	17.09	28.87	0.59	1.69	0.0025481	0.00763		235342_at	SPOCK3	sparc/osteonectin, cwcv and kazal-like domains proteoglycan (testican) 3	4.4883	4.11476	5.33461	5.37277	4.3	5.35	19.72	40.89	0.48	2.07	0.0001247	0.000282		235342_at	SPOCK3	sparc/osteonectin, cwcv and kazal-like domains proteoglycan (testican) 3	6.21009	6.33848	6.36361	7.61755	7.70201	7.82874	6.3	7.72	79.02	210.27	0.38	2.66	< 1e-07	< 1e-07
226075_at	SPSB1	splA/ryanodine receptor domain and SOCS box containing 1	4.81187	5.08272	6.26585	5.1299	4.95	5.67	30.85	51.91	0.59	1.68	0.0723453	0.11		226075_at	SPSB1	splA/ryanodine receptor domain and SOCS box containing 1	4.78055	5.2103	6.73952	6.59126	4.99	6.66	31.9	101.5	0.31	3.18	8.4e-06	5.64e-05		226075_at	SPSB1	splA/ryanodine receptor domain and SOCS box containing 1	5.03567	5.00997	5.07443	5.66635	5.41319	5.69933	5.04	5.59	32.9	48.27	0.68	1.47	7.11e-05	0.000112
208611_s_at	SPTAN1	spectrin, alpha, non-erythrocytic 1	10.9596	10.3079	10.1241	8.20403	10.63	9.11	1588.87	573.66	2.77	0.36	0.0416697	0.0684		208611_s_at	SPTAN1	spectrin, alpha, non-erythrocytic 1	9.00446	11.03	10.1553	10.2737	9.97	10.21	1036.3	1188.17	0.87	1.15	0.716792	0.748		208611_s_at	SPTAN1	spectrin, alpha, non-erythrocytic 1	9.28399	9.46634	9.49566	9.65237	9.45212	9.2994	9.41	9.47	682.8	708.17	0.96	1.04	0.608174	0.637
226765_at	SPTBN1	spectrin, beta, non-erythrocytic 1	7.65344	8.0423	8.37988	6.92983	7.85	7.62	230.38	201.53	1.14	0.87	0.673498	0.727		226765_at	SPTBN1	spectrin, beta, non-erythrocytic 1	6.66915	6.96318	8.28896	7.64858	6.81	7.96	112.69	250.52	0.45	2.22	0.000671	0.00114		226765_at	SPTBN1	spectrin, beta, non-erythrocytic 1	6.64159	7.02047	6.51208	6.59556	6.71665	6.68498	6.72	6.67	105.76	101.53	1.04	0.96	0.625583	0.651
205155_s_at	SPTBN2	spectrin, beta, non-erythrocytic 2	7.23706	7.12039	6.26463	5.52115	7.18	5.88	144.88	59.42	2.44	0.41	0.001566	0.00534		205155_s_at	SPTBN2	spectrin, beta, non-erythrocytic 2	6.05641	6.85784	6.44345	6.4487	6.44	6.45	87.86	87.19	1.01	0.99	0.963466	0.968		205155_s_at	SPTBN2	spectrin, beta, non-erythrocytic 2	6.8568	6.8577	6.84992	6.88751	6.61524	6.49307	6.85	6.66	115.75	101.5	1.14	0.88	0.0788436	0.0948
229778_at	SPX	spexin hormone	6.33168	6.01424	6.4054	6.6209	6.17	6.51	72.15	91.34	0.79	1.27	0.0839869	0.124		229778_at	SPX	spexin hormone	6.52881	6.71097	6.76378	7.00202	6.62	6.88	98.35	118.02	0.83	1.2	0.0970903	0.116		229778_at	SPX	spexin hormone	6.74072	7.03681	6.91184	7.6555	7.94704	8.19826	6.9	7.93	119.14	244.48	0.49	2.05	1.03e-05	1.83e-05
205499_at	SRPX2	sushi-repeat containing protein, X-linked 2	4.22209	3.81632	4.69155	4.97178	4.01	4.83	16.21	28.48	0.57	1.76	0.0041826	0.0109		205499_at	SRPX2	sushi-repeat containing protein, X-linked 2	4.45563	4.47986	4.66593	5.15618	4.47	4.9	22.13	30.09	0.74	1.36	0.0321099	0.0403		205499_at	SRPX2	sushi-repeat containing protein, X-linked 2	5.49031	5.76966	6.17321	7.22288	7.20773	7.19755	5.8	7.21	56.14	147.99	0.38	2.64	1.4e-06	2.89e-06
226419_s_at	SRSF1	serine/arginine-rich splicing factor 1	8.70246	8.09125	9.33434	9.56164	8.39	9.45	337.06	698.44	0.48	2.07	0.0026672	0.00793		226419_s_at	SRSF1	serine/arginine-rich splicing factor 1	8.86514	8.13594	8.68011	8.58728	8.49	8.63	362.17	397.19	0.91	1.1	0.560929	0.598		226419_s_at	SRSF1	serine/arginine-rich splicing factor 1	9.31111	9.05833	9.58425	9.57933	9.43998	9.51876	9.32	9.51	638.22	730.48	0.87	1.14	0.12759	0.15
223635_s_at	SSBP3	single stranded DNA binding protein 3	7.33997	7.40758	6.14154	5.51975	7.37	5.82	165.85	56.91	2.91	0.34	0.0002762	0.00174		223635_s_at	SSBP3	single stranded DNA binding protein 3	5.06332	7.27693	5.59619	5.8767	6.07	5.73	72.01	53.31	1.35	0.74	0.472241	0.509		223635_s_at	SSBP3	single stranded DNA binding protein 3	6.09318	6.16111	5.96917	5.96098	5.65992	5.6143	6.07	5.74	67.39	53.63	1.26	0.8	0.007843	0.0102
202506_at	SSFA2	sperm specific antigen 2	11.0271	10.4929	10.4292	10.0934	10.76	10.26	1734.12	1227.33	1.41	0.71	0.058654	0.0918		202506_at	SSFA2	sperm specific antigen 2	11.0627	10.9994	9.82422	10.0873	11.03	9.95	2092.6	993.06	2.11	0.47	5.15e-05	0.000144		202506_at	SSFA2	sperm specific antigen 2	11.4503	11.5161	11.4013	11.0126	11.06	10.9833	11.46	11.02	2809.12	2074.66	1.35	0.74	7.45e-05	0.000116
214597_at	SSTR2	somatostatin receptor 2	5.10755	5.02475	4.9784	4.87753	5.07	4.93	33.5	30.44	1.1	0.91	0.335617	0.406		214597_at	SSTR2	somatostatin receptor 2	5.7913	5.34908	4.96867	5.07248	5.57	5.02	47.51	32.46	1.46	0.68	0.010304	0.0141		214597_at	SSTR2	somatostatin receptor 2	6.51346	6.62893	6.60523	5.12594	5.25942	5.18034	6.58	5.19	95.84	36.47	2.63	0.38	< 1e-07	< 1e-07
217104_at	ST20	suppressor of tumorigenicity 20	5.07589	3.98032	5.73519	5.52366	4.49	5.63	23.07	49.5	0.47	2.15	0.0152801	0.0299		217104_at	ST20	suppressor of tumorigenicity 20	5.55105	4.6086	5.02777	4.96483	5.06	5	33.82	31.92	1.06	0.94	0.761184	0.789		217104_at	ST20	suppressor of tumorigenicity 20	6.31423	6.06267	6.33004	6.71404	6.77573	6.75093	6.23	6.75	75.36	107.4	0.7	1.43	0.0001158	0.000178
230175_s_at	ST3GAL6	ST3 beta-galactoside alpha-2,3-sialyltransferase 6	7.26551	7.75178	7.87366	7.75411	7.5	7.81	182.11	225.02	0.81	1.24	0.154421	0.209		230175_s_at	ST3GAL6	ST3 beta-galactoside alpha-2,3-sialyltransferase 6	7.11447	6.68502	8.11011	7.80671	6.9	7.96	119.41	248.72	0.48	2.08	0.0003526	0.000642		230175_s_at	ST3GAL6	ST3 beta-galactoside alpha-2,3-sialyltransferase 6	7.05722	7.05433	7.06398	7.04152	6.98498	7.35322	7.06	7.12	133.3	139.74	0.95	1.05	0.494467	0.527
204542_at	ST6GALNAC2	ST6 (alpha-N-acetyl-neuraminyl-2,3-beta-galactosyl-1,3)-N-acetylgalactosaminide alpha-2,6-sialyltransferase 2	4.63905	4.96573	5.73105	6.02494	4.8	5.88	27.9	58.81	0.47	2.11	0.0006919	0.00297		204542_at	ST6GALNAC2	ST6 (alpha-N-acetyl-neuraminyl-2,3-beta-galactosyl-1,3)-N-acetylgalactosaminide alpha-2,6-sialyltransferase 2	4.21046	4.86191	6.70655	6.92642	4.52	6.82	23.2	112.71	0.21	4.86	5.1e-06	4.19e-05		204542_at	ST6GALNAC2	ST6 (alpha-N-acetyl-neuraminyl-2,3-beta-galactosyl-1,3)-N-acetylgalactosaminide alpha-2,6-sialyltransferase 2	5.60571	6.55507	5.80496	8.68923	8.86473	9.15572	5.97	8.9	63.5	478.78	0.13	7.54	< 1e-07	2.93e-07
224407_s_at	STK26	serine/threonine protein kinase 26	4.42604	4.39316	4.34636	4.9025	4.41	4.62	21.25	24.67	0.86	1.16	0.323721	0.394		224407_s_at	STK26	serine/threonine protein kinase 26	6.61131	6.66073	4.85492	4.93278	6.64	4.89	99.46	29.73	3.35	0.3	6e-07	1.39e-05		224407_s_at	STK26	serine/threonine protein kinase 26	7.53709	7.78631	7.38233	7.25081	7.39065	6.90109	7.57	7.18	189.83	145.09	1.31	0.76	0.0155666	0.0196
223746_at	STK4	serine/threonine kinase 4	4.22439	3.29633	4.36375	5.26494	3.73	4.79	13.55	28.14	0.48	2.08	0.03075	0.0533		223746_at	STK4	serine/threonine kinase 4	4.04871	4.1781	4.07829	4.01047	4.11	4.04	17.31	16.5	1.05	0.95	0.590653	0.625		223746_at	STK4	serine/threonine kinase 4	5.34185	4.77033	5.29067	5.15166	5.18569	5.04363	5.13	5.13	35.12	34.94	1.01	0.99	0.957604	0.963
201061_s_at	STOM	stomatin	10.7107	10.4228	11.4584	11.1436	10.57	11.3	1516.75	2523.12	0.6	1.66	0.0048195	0.0121		201061_s_at	STOM	stomatin	10.3417	10.3774	11.3811	11.3257	10.36	11.35	1313.83	2616.53	0.5	1.99	3.44e-05	0.000109		201061_s_at	STOM	stomatin	10.6693	10.7221	10.6799	12.1062	12.093	12.2577	10.69	12.15	1652.48	4552.08	0.36	2.75	< 1e-07	< 1e-07
203767_s_at	STS	steroid sulfatase (microsomal), isozyme S	5.00589	4.56608	5.36241	5.60552	4.78	5.48	27.59	44.75	0.62	1.62	0.0090918	0.0199		203767_s_at	STS	steroid sulfatase (microsomal), isozyme S	5.6492	5.01	6.11489	6.21178	5.32	6.16	40.21	71.67	0.56	1.78	0.0033187	0.00486		203767_s_at	STS	steroid sulfatase (microsomal), isozyme S	6.90787	6.99405	6.83263	7.89297	7.85849	8.20376	6.91	7.98	120.39	253.36	0.48	2.1	6e-07	1.33e-06
209367_at	STXBP2	syntaxin binding protein 2	8.55867	8.41947	7.79021	6.68112	8.49	7.21	359.31	150.71	2.38	0.42	0.0086453	0.019		209367_at	STXBP2	syntaxin binding protein 2	7.25896	8.40002	7.90354	7.95889	7.81	7.93	227.46	244.08	0.93	1.07	0.752062	0.78		209367_at	STXBP2	syntaxin binding protein 2	7.84002	7.81384	7.83803	7.89183	7.69613	7.66851	7.83	7.75	227.64	215.59	1.06	0.95	0.335742	0.366
220030_at	STYK1	serine/threonine/tyrosine kinase 1	3.67093	3.88092	4.16236	4.69856	3.77	4.42	13.7	21.56	0.64	1.57	0.0170848	0.0328		220030_at	STYK1	serine/threonine/tyrosine kinase 1	3.68927	3.61294	4.57894	4.84609	3.65	4.71	12.56	26.22	0.48	2.09	5.92e-05	0.000159		220030_at	STYK1	serine/threonine/tyrosine kinase 1	4.12518	3.86862	3.66769	5.0159	5.39169	5.44116	3.88	5.28	14.8	38.93	0.38	2.63	1e-06	2.13e-06
1553321_a_at	SULT1C4	sulfotransferase family 1C member 4	5.94466	5.86641	5.93445	5.59512	5.91	5.76	59.94	54.37	1.1	0.91	0.411854	0.486		1553321_a_at	SULT1C4	sulfotransferase family 1C member 4	6.01052	6.25997	4.88761	5.36614	6.13	5.12	70.29	34.94	2.01	0.5	0.0005331	0.000918		1553321_a_at	SULT1C4	sulfotransferase family 1C member 4	6.32062	6.37221	6.48901	6.44517	6.58012	6.3093	6.39	6.44	84.1	87.12	0.97	1.04	0.567997	0.599
222940_at	SULT1E1	sulfotransferase family 1E member 1	6.18579	6.56937	6.88638	7.02559	6.37	6.96	83.15	124.15	0.67	1.49	0.0133131	0.0271		222940_at	SULT1E1	sulfotransferase family 1E member 1	6.51649	5.64261	7.07752	7.45634	6.06	7.26	67.63	154.02	0.44	2.28	0.0022447	0.00339		222940_at	SULT1E1	sulfotransferase family 1E member 1	6.62057	6.90439	6.99118	7.63205	7.86439	7.2179	6.84	7.57	114.46	190.21	0.6	1.66	0.0006683	0.00095
206293_at	SULT2A1	sulfotransferase family 2A member 1	8.56213	8.7263	9.1246	9.63198	8.64	9.37	400.1	665.5	0.6	1.66	0.0084008	0.0188		206293_at	SULT2A1	sulfotransferase family 2A member 1	8.4952	8.03947	9.39679	9.665	8.26	9.53	308.12	739.75	0.42	2.4	0.0001089	0.000251		206293_at	SULT2A1	sulfotransferase family 2A member 1	9.72822	9.78849	9.80936	9.27704	9.40679	9.50411	9.78	9.4	876.35	673.71	1.3	0.77	0.0005957	0.00085
223821_s_at	SUSD4	sushi domain containing 4	3.42441	3.68467	3.72724	3.71507	3.55	3.72	11.75	13.19	0.89	1.12	0.297271	0.368		223821_s_at	SUSD4	sushi domain containing 4	3.54405	3.54315	4.41266	4.17747	3.54	4.29	11.66	19.63	0.59	1.68	0.0004757	0.000837		223821_s_at	SUSD4	sushi domain containing 4	4.82642	4.55423	4.92273	5.9318	6.0244	6.10591	4.77	6.02	27.24	64.93	0.42	2.38	2e-07	5.43e-07
209024_s_at	SYNCRIP	synaptotagmin binding, cytoplasmic RNA interacting protein	8.74327	9.21015	8.17842	8.80225	8.97	8.48	503.8	359.62	1.4	0.71	0.0984837	0.141		209024_s_at	SYNCRIP	synaptotagmin binding, cytoplasmic RNA interacting protein	10.0121	9.94311	8.94886	8.99507	9.98	8.97	1008.23	502.15	2.01	0.5	3.3e-05	0.000108		209024_s_at	SYNCRIP	synaptotagmin binding, cytoplasmic RNA interacting protein	10.9157	11.0402	10.5893	10.4029	10.4869	10.4194	10.85	10.44	1843.73	1385.7	1.33	0.75	0.0031098	0.00418
209447_at	SYNE1	spectrin repeat containing, nuclear envelope 1	4.88397	4.1229	5.86371	5.58173	4.49	5.72	22.68	52.81	0.43	2.33	0.0027811	0.00817		209447_at	SYNE1	spectrin repeat containing, nuclear envelope 1	5.07748	4.61777	5.67965	5.98992	4.84	5.83	28.79	57.07	0.5	1.98	0.0006763	0.00115		209447_at	SYNE1	spectrin repeat containing, nuclear envelope 1	5.47865	5.8452	5.61903	7.34745	7.19237	7.27916	5.65	7.27	50.13	154.66	0.32	3.09	< 1e-07	< 1e-07
202796_at	SYNPO	synaptopodin	5.54978	5.47211	5.7057	6.04719	5.51	5.87	45.6	58.75	0.78	1.29	0.0604067	0.0941		202796_at	SYNPO	synaptopodin	5.34488	4.84943	5.73779	6.62911	5.09	6.17	34.23	72.68	0.47	2.12	0.005067	0.00719		202796_at	SYNPO	synaptopodin	6.15552	6.18407	6.47329	6.89997	7.03175	7.08796	6.27	7.01	77.22	128.58	0.6	1.67	1.66e-05	2.85e-05
209198_s_at	SYT11	synaptotagmin XI	5.15054	5.25767	5.67698	5.5498	5.2	5.61	36.86	48.96	0.75	1.33	0.0216885	0.0404		209198_s_at	SYT11	synaptotagmin XI	5.18693	5.10994	5.8049	5.87474	5.15	5.84	35.47	57.27	0.62	1.61	0.0004582	0.000811		209198_s_at	SYT11	synaptotagmin XI	6.09572	6.37214	6.10342	7.06258	7.31717	7.46359	6.19	7.28	73.03	155.54	0.47	2.13	1.9e-06	3.83e-06
232802_at	SYT8	synaptotagmin VIII	6.01511	5.9753	6.71945	6.21755	6	6.46	63.79	88.55	0.72	1.39	0.0442336	0.0717		232802_at	SYT8	synaptotagmin VIII	5.48509	5.70092	6.56039	6.77398	5.59	6.67	48.27	101.63	0.47	2.11	6.48e-05	0.00017		232802_at	SYT8	synaptotagmin VIII	6.87898	6.7648	7.04705	7.98907	8.14559	7.90186	6.9	8.01	119.18	258.17	0.46	2.17	3e-07	7.42e-07
227134_at	SYTL1	synaptotagmin like 1	6.81547	6.8265	7.6997	7.4298	6.82	7.56	113.06	189.33	0.6	1.67	0.0019668	0.00631		227134_at	SYTL1	synaptotagmin like 1	6.44362	6.46797	7.68615	7.82123	6.46	7.75	87.78	215.82	0.41	2.46	6.2e-06	4.55e-05		227134_at	SYTL1	synaptotagmin like 1	7.59308	7.39095	7.83705	8.87146	8.93632	9.01729	7.6	8.94	194.96	491.72	0.4	2.52	2e-07	5.43e-07
202286_s_at	TACSTD2	tumor-associated calcium signal transducer 2	5.00494	4.48362	6.77951	6.9518	4.74	6.87	26.8	116.62	0.23	4.35	2.54e-05	0.000576		202286_s_at	TACSTD2	tumor-associated calcium signal transducer 2	5.78633	5.23892	7.47553	7.68737	5.51	7.58	45.65	191.53	0.24	4.2	4.9e-06	4.15e-05		202286_s_at	TACSTD2	tumor-associated calcium signal transducer 2	6.48372	6.39376	6.63557	9.55684	9.56483	9.76305	6.5	9.63	90.78	791.39	0.11	8.72	< 1e-07	< 1e-07
227884_at	TAF15	TATA box binding protein associated factor 15	5.13901	5.03495	5.93503	6.69865	5.09	6.31	33.99	79.72	0.43	2.35	0.0021743	0.00679		227884_at	TAF15	TATA box binding protein associated factor 15	5.86087	4.77	4.9818	4.9818	5.29	4.98	39.82	31.6	1.26	0.79	0.29732	0.337		227884_at	TAF15	TATA box binding protein associated factor 15	6.90152	6.64467	6.8646	6.98853	6.69593	6.9811	6.8	6.89	111.71	118.48	0.94	1.06	0.420757	0.453
206613_s_at	TAF1A	TATA box binding protein (TBP)-associated factor, RNA polymerase I, A, 48kDa	7.95051	7.10618	7.15374	7.29431	7.52	7.22	184.61	149.5	1.23	0.81	0.300932	0.372		206613_s_at	TAF1A	TATA box binding protein (TBP)-associated factor, RNA polymerase I, A, 48kDa	7.88924	7.6135	5.7705	6.16173	7.75	5.96	215.47	62.51	3.45	0.29	6.2e-06	4.55e-05		206613_s_at	TAF1A	TATA box binding protein (TBP)-associated factor, RNA polymerase I, A, 48kDa	8.41605	8.63963	8.43365	7.98706	8.0273	7.8403	8.5	7.95	361.15	247.55	1.46	0.69	7.78e-05	0.000121
235020_at	TAF4B	TAF4b RNA polymerase II, TATA box binding protein (TBP)-associated factor, 105kDa	6.48442	6.80864	6.43508	6.35327	6.64	6.39	100.19	84.11	1.19	0.84	0.158242	0.214		235020_at	TAF4B	TAF4b RNA polymerase II, TATA box binding protein (TBP)-associated factor, 105kDa	5.99018	6.00026	5.40594	5.67559	6	5.54	63.79	46.55	1.37	0.73	0.0103475	0.0141		235020_at	TAF4B	TAF4b RNA polymerase II, TATA box binding protein (TBP)-associated factor, 105kDa	6.76858	6.98047	7.0889	5.73173	5.83079	5.72897	6.94	5.76	123.3	54.34	2.27	0.44	< 1e-07	2.93e-07
224952_at	TANC2	tetratricopeptide repeat, ankyrin repeat and coiled-coil containing 2	6.0648	6.56746	7.669	8.20243	6.31	7.93	79.68	244.84	0.33	3.07	0.0003912	0.00211		224952_at	TANC2	tetratricopeptide repeat, ankyrin repeat and coiled-coil containing 2	6.35194	5.34441	7.76078	7.72898	5.83	7.74	57.61	214.51	0.27	3.72	0.0001519	0.000327		224952_at	TANC2	tetratricopeptide repeat, ankyrin repeat and coiled-coil containing 2	7.57334	7.80918	7.87223	9.44336	9.40508	9.68926	7.75	9.51	215.51	730.41	0.3	3.39	< 1e-07	< 1e-07
202307_s_at	TAP1	transporter 1, ATP-binding cassette, sub-family B (MDR/TAP)	6.67161	6.79058	7.34854	7.32969	6.73	7.34	106.23	161.92	0.66	1.52	0.0030715	0.0088		202307_s_at	TAP1	transporter 1, ATP-binding cassette, sub-family B (MDR/TAP)	6.61311	6.39408	7.53167	7.37628	6.5	7.45	90.74	175.34	0.52	1.93	0.0001205	0.000275		202307_s_at	TAP1	transporter 1, ATP-binding cassette, sub-family B (MDR/TAP)	7.2067	7.37366	7.24654	8.35868	8.34151	8.50783	7.28	8.4	154.95	338.42	0.46	2.18	< 1e-07	< 1e-07
221858_at	TBC1D12	TBC1 domain family, member 12	7.05899	6.9593	7.95657	8.19827	7.01	8.08	128.81	270.11	0.48	2.1	0.00025	0.00167		221858_at	TBC1D12	TBC1 domain family, member 12	7.38187	7.11619	7.90928	7.93051	7.25	7.92	152.12	242.17	0.63	1.59	0.001164	0.00186		221858_at	TBC1D12	TBC1 domain family, member 12	7.72534	7.83923	7.99747	8.57254	8.69757	8.61575	7.85	8.63	231.36	395.8	0.58	1.71	2.9e-06	5.63e-06
203387_s_at	TBC1D4	TBC1 domain family, member 4	6.60358	6.16103	6.27943	5.9465	6.38	6.11	83.42	69.21	1.21	0.83	0.224264	0.29		203387_s_at	TBC1D4	TBC1 domain family, member 4	6.87852	6.85523	5.88829	5.73408	6.87	5.81	116.72	56.15	2.08	0.48	3.04e-05	0.000106		203387_s_at	TBC1D4	TBC1 domain family, member 4	7.68779	7.65817	7.53448	6.88606	7.00683	6.90669	7.63	6.93	197.65	122.21	1.62	0.62	2.6e-06	5.14e-06
226318_at	TBRG1	transforming growth factor beta regulator 1	5.76574	5.13687	6.6209	6.9433	5.44	6.78	43.75	110.06	0.4	2.52	0.001018	0.00384		226318_at	TBRG1	transforming growth factor beta regulator 1	6.34763	5.34329	5.58314	5.53077	5.82	5.56	57.5	47.08	1.22	0.82	0.332383	0.373		226318_at	TBRG1	transforming growth factor beta regulator 1	7.38982	7.00384	7.49692	7.36201	7.44198	7.62577	7.29	7.48	157.24	178.11	0.88	1.13	0.176291	0.202
1555905_a_at	TCAIM	T cell activation inhibitor, mitochondrial	5.37892	5.07464	6.17627	5.99647	5.22	6.09	37.45	67.95	0.55	1.81	0.0014248	0.00498		1555905_a_at	TCAIM	T cell activation inhibitor, mitochondrial	6.85152	6.24603	5.02726	5.77609	6.54	5.39	93.62	42.27	2.21	0.45	0.0028849	0.00427		1555905_a_at	TCAIM	T cell activation inhibitor, mitochondrial	7.35854	7.75494	7.72353	7.28904	7.35954	7.12337	7.61	7.26	195.68	152.99	1.28	0.78	0.0094271	0.0121
209151_x_at	TCF3	transcription factor 3	5.8061	6.05292	4.48207	5.0535	5.93	4.76	60.95	27.24	2.24	0.45	0.0013365	0.00474		209151_x_at	TCF3	transcription factor 3	6.41319	7.51045	5.94288	5.78659	6.94	5.86	124.66	58.27	2.14	0.47	0.0069604	0.00974		209151_x_at	TCF3	transcription factor 3	7.3235	7.37366	7.47685	7.30755	7.18494	7.00587	7.39	7.17	167.89	143.62	1.17	0.86	0.0292108	0.0363
228606_at	TCTEX1D2	Tctex1 domain containing 2	7.7309	8.28748	8.83932	8.95743	8	8.9	257.64	477.17	0.54	1.85	0.0040102	0.0107		228606_at	TCTEX1D2	Tctex1 domain containing 2	7.80644	7.53524	8.79254	8.99106	7.67	8.89	203.78	475.01	0.43	2.33	3.29e-05	0.000108		228606_at	TCTEX1D2	Tctex1 domain containing 2	8.85552	8.97587	8.90382	9.80951	9.9561	10.1717	8.91	9.98	481.62	1009.28	0.48	2.1	4e-07	9.54e-07
232760_at	TEX15	testis expressed 15	5.75271	5.06796	4.79795	4.78575	5.4	4.79	42.53	27.7	1.54	0.65	0.0335295	0.0565		232760_at	TEX15	testis expressed 15	5.95825	5.48727	4.59222	4.56405	5.72	4.58	52.81	23.89	2.21	0.45	0.0001414	0.00031		232760_at	TEX15	testis expressed 15	6.1153	6.33011	6.21093	5.3599	5.46164	4.80971	6.22	5.2	74.48	37.02	2.01	0.5	4.18e-05	6.82e-05
243198_at	TEX9	testis expressed 9	4.23424	4.0048	5.03563	5.32358	4.12	5.18	17.38	36.24	0.48	2.09	0.0004866	0.00236		243198_at	TEX9	testis expressed 9	4.48364	4.12981	4.86057	5.41698	4.3	5.13	19.79	35.23	0.56	1.78	0.0036122	0.00525		243198_at	TEX9	testis expressed 9	5.47991	5.31362	5.36134	6.93747	7.03336	6.94214	5.38	6.97	41.79	125.45	0.33	3	< 1e-07	< 1e-07
237215_s_at	TFRC	transferrin receptor	3.95596	5.80949	4.55243	5.42821	4.79	4.97	29.5	31.79	0.93	1.08	0.859831	0.894		237215_s_at	TFRC	transferrin receptor	6.40107	6.25009	5.37837	5.20843	6.33	5.29	80.2	39.22	2.05	0.49	5.24e-05	0.000145		237215_s_at	TFRC	transferrin receptor	6.7797	6.7768	6.89289	6.81976	6.98241	6.61241	6.82	6.8	112.71	111.81	1.01	0.99	0.905801	0.915
203085_s_at	TGFB1	transforming growth factor beta 1	8.68992	8.83373	7.83095	7.01605	8.76	7.41	434.08	171.67	2.53	0.4	0.0018464	0.00605		203085_s_at	TGFB1	transforming growth factor beta 1	7.81586	9.25154	8.16682	8.46382	8.5	8.31	370.6	318.54	1.16	0.86	0.588906	0.624		203085_s_at	TGFB1	transforming growth factor beta 1	8.54144	8.68398	8.70961	8.82567	8.63208	8.79699	8.64	8.75	400.32	431.01	0.93	1.08	0.21744	0.245
201109_s_at	THBS1	thrombospondin 1	8.64604	8.97452	7.50286	8.24991	8.81	7.87	448.91	234.98	1.91	0.52	0.0103337	0.022		201109_s_at	THBS1	thrombospondin 1	10.2358	10.3285	8.2484	8.46504	10.28	8.36	1245.19	327.81	3.8	0.26	5e-07	1.29e-05		201109_s_at	THBS1	thrombospondin 1	10.1086	10.1278	10.1116	9.52402	9.58458	9.21802	10.12	9.44	1109.74	695.65	1.6	0.63	3.24e-05	5.37e-05
204776_at	THBS4	thrombospondin 4	6.79576	6.92872	6.8567	7.03297	6.86	6.94	116.34	123.2	0.94	1.06	0.58004	0.64		204776_at	THBS4	thrombospondin 4	6.96417	6.57494	6.88425	6.64426	6.77	6.76	109.1	108.7	1	1	0.975126	0.976		204776_at	THBS4	thrombospondin 4	8.92841	8.72016	8.93594	7.63832	7.81387	7.90203	8.86	7.78	465.13	220.52	2.11	0.47	3e-07	7.42e-07
203254_s_at	TLN1	talin 1	8.28094	8.29847	7.67621	6.59573	8.29	7.12	312.93	140.65	2.22	0.45	0.0110569	0.0233		203254_s_at	TLN1	talin 1	6.65425	8.89664	7.69583	7.99201	7.69	7.84	219.1	229.75	0.95	1.05	0.909288	0.923		203254_s_at	TLN1	talin 1	7.46705	7.56755	7.333	7.73411	7.37538	7.49974	7.46	7.53	175.57	185.65	0.95	1.06	0.444115	0.477
239587_at	TLR3	toll-like receptor 3	4.35805	4.26814	4.67082	4.65876	4.31	4.66	19.88	25.37	0.78	1.28	0.0331632	0.0563		239587_at	TLR3	toll-like receptor 3	3.82634	3.94296	4.67587	4.5901	3.88	4.63	14.77	24.81	0.6	1.68	0.0003143	0.000588		239587_at	TLR3	toll-like receptor 3	4.30512	4.30095	4.0715	5.56771	5.79125	5.91001	4.22	5.75	18.71	54.05	0.35	2.89	< 1e-07	< 1e-07
209386_at	TM4SF1	transmembrane 4 L six family member 1	5.23709	5.78262	5.30259	4.96229	5.5	5.13	45.57	35.08	1.3	0.77	0.133791	0.185		209386_at	TM4SF1	transmembrane 4 L six family member 1	6.24305	6.35372	5.19485	5.3194	6.3	5.26	78.71	38.24	2.06	0.49	3.53e-05	0.00011		209386_at	TM4SF1	transmembrane 4 L six family member 1	7.2237	7.23873	7.25516	6.04669	6.10198	6.1248	7.24	6.09	151.08	68.17	2.22	0.45	< 1e-07	< 1e-07
209937_at	TM4SF4	transmembrane 4 L six family member 4	7.6281	7.56805	7.41175	7.34295	7.6	7.38	193.75	166.27	1.17	0.86	0.137706	0.189		209937_at	TM4SF4	transmembrane 4 L six family member 4	7.93826	7.86544	6.57887	6.21919	7.9	6.4	239.16	84.39	2.83	0.35	9.2e-06	6e-05		209937_at	TM4SF4	transmembrane 4 L six family member 4	9.32621	9.41617	9.52423	7.39218	7.36112	7.25397	9.42	7.34	686.07	161.54	4.25	0.24	< 1e-07	< 1e-07
1561030_at	TMC7	transmembrane channel like 7	4.6922	4.78035	5.66695	6.187	4.74	5.92	26.65	60.84	0.44	2.28	0.0006695	0.0029		1561030_at	TMC7	transmembrane channel like 7	4.5142	4.13286	5.27671	5.38399	4.32	5.33	20.02	40.23	0.5	2.01	0.0001954	0.000397		1561030_at	TMC7	transmembrane channel like 7	4.71779	5.25786	5.16498	6.30785	6.38981	6.84343	5.04	6.51	33.06	91.37	0.36	2.76	3.3e-06	6.34e-06
213338_at	TMEM158	transmembrane protein 158 (gene/pseudogene)	7.36445	7.44571	6.73408	6.57864	7.4	6.66	169.49	100.87	1.68	0.6	0.0012321	0.00448		213338_at	TMEM158	transmembrane protein 158 (gene/pseudogene)	7.75128	7.95979	6.27637	6.20344	7.85	6.24	231.61	75.58	3.06	0.33	1.9e-06	2.32e-05		213338_at	TMEM158	transmembrane protein 158 (gene/pseudogene)	7.22564	7.38564	7.32177	6.41464	6.29895	6.23874	7.31	6.32	158.79	79.75	1.99	0.5	1e-07	2.93e-07
1558281_a_at	TMEM184A	transmembrane protein 184A	7.6638	7.93979	8.60654	8.37093	7.8	8.49	223.14	359.22	0.62	1.61	0.004772	0.012		1558281_a_at	TMEM184A	transmembrane protein 184A	7.46136	7.48499	8.99809	9.11648	7.47	9.06	177.68	532.74	0.33	3	1.3e-06	1.97e-05		1558281_a_at	TMEM184A	transmembrane protein 184A	8.41878	8.45931	8.25172	9.89656	9.77068	10.2272	8.38	9.96	332.36	999.32	0.33	3.01	< 1e-07	2.93e-07
237016_at	TMEM217	transmembrane protein 217	4.49647	4.38228	5.38705	4.85276	4.44	5.11	21.7	34.77	0.62	1.6	0.0126099	0.0259		237016_at	TMEM217	transmembrane protein 217	4.63215	4.55828	4.81848	4.81405	4.6	4.82	24.17	28.17	0.86	1.17	0.100796	0.12		237016_at	TMEM217	transmembrane protein 217	5.76862	6.15853	6.12671	6.85237	7.13893	7.42707	6.02	7.14	64.8	140.99	0.46	2.18	1.45e-05	2.53e-05
228255_at	TMEM237	transmembrane protein 237	4.93116	4.86885	6.09665	6.18713	4.9	6.14	29.86	70.61	0.42	2.37	5.22e-05	0.000801		228255_at	TMEM237	transmembrane protein 237	5.27328	5.08011	5.54182	5.82135	5.18	5.68	36.17	51.32	0.7	1.42	0.0086166	0.0119		228255_at	TMEM237	transmembrane protein 237	5.7958	5.69382	5.41747	6.13212	6.21696	6.2201	5.63	6.19	49.72	73	0.68	1.47	0.0001847	0.000277
213986_s_at	TMEM259	transmembrane protein 259	3.68876	5.56824	3.56132	4.86721	4.53	4.16	24.74	18.56	1.33	0.75	0.546222	0.614		213986_s_at	TMEM259	transmembrane protein 259	6.09745	6.71712	5.37476	5.06595	6.4	5.22	84.88	37.28	2.28	0.44	0.000514	0.000892		213986_s_at	TMEM259	transmembrane protein 259	7.15487	7.31769	6.99415	7.10803	7.11635	6.72281	7.15	6.98	142.57	126.45	1.13	0.89	0.175393	0.201
223784_at	TMEM27	transmembrane protein 27	7.222	7.32314	7.39779	7.32323	7.27	7.36	154.62	164.34	0.94	1.06	0.529778	0.6		223784_at	TMEM27	transmembrane protein 27	7.29599	6.85718	7.32368	7.76271	7.07	7.54	134.98	186.52	0.72	1.38	0.0446713	0.0551		223784_at	TMEM27	transmembrane protein 27	7.21962	7.68627	7.30634	8.59483	8.77283	9.14213	7.4	8.83	169.37	457.17	0.37	2.7	2.1e-06	4.22e-06
222892_s_at	TMEM40	transmembrane protein 40	6.46573	6.40331	9.43531	9.49261	6.43	9.46	86.49	706.21	0.12	8.16	2e-07	8.8e-05		222892_s_at	TMEM40	transmembrane protein 40	6.54499	6.44345	9.39679	9.38434	6.49	9.39	90.15	671.18	0.13	7.45	< 1e-07	< 1e-07		222892_s_at	TMEM40	transmembrane protein 40	7.08863	7.53805	7.8264	10.2793	10.5294	10.6982	7.48	10.5	179.07	1450.47	0.12	8.1	< 1e-07	< 1e-07
209754_s_at	TMPO	thymopoietin	5.80074	7.18506	5.06186	7.38845	6.46	6.12	90.07	74.81	1.2	0.83	0.737592	0.791		209754_s_at	TMPO	thymopoietin	8.67714	8.52815	7.27809	7.33443	8.6	7.31	388.74	158.27	2.46	0.41	6.9e-06	4.9e-05		209754_s_at	TMPO	thymopoietin	9.36537	9.605	9.36475	8.98857	8.92802	8.58562	9.44	8.83	697.01	456.37	1.53	0.65	0.0002837	0.000417
235775_at	TMTC2	transmembrane and tetratricopeptide repeat containing 2	3.38098	3.62078	3.60698	3.81407	3.5	3.71	11.32	13.09	0.86	1.16	0.222538	0.288		235775_at	TMTC2	transmembrane and tetratricopeptide repeat containing 2	4.05399	4.17806	4.59978	4.1496	4.12	4.37	17.34	20.74	0.84	1.2	0.15902	0.186		235775_at	TMTC2	transmembrane and tetratricopeptide repeat containing 2	5.55745	5.5469	5.48717	6.73803	6.8807	6.92491	5.53	6.85	46.22	115.19	0.4	2.49	< 1e-07	< 1e-07
204933_s_at	TNFRSF11B	tumor necrosis factor receptor superfamily, member 11b	5.561	4.9562	4.85749	4.51933	5.25	4.69	38.28	25.78	1.48	0.67	0.0462452	0.0744		204933_s_at	TNFRSF11B	tumor necrosis factor receptor superfamily, member 11b	5.75918	6.07539	4.96298	4.22332	5.92	4.58	60.43	24.14	2.5	0.4	0.000509	0.000885		204933_s_at	TNFRSF11B	tumor necrosis factor receptor superfamily, member 11b	6.29983	6.38373	6.14525	5.60497	6.00818	5.56842	6.28	5.72	77.51	52.97	1.46	0.68	0.0008397	0.00118
227812_at	TNFRSF19	tumor necrosis factor receptor superfamily, member 19	8.71694	8.51682	8.25756	8.12257	8.62	8.19	392.59	292.05	1.34	0.74	0.0233775	0.043		227812_at	TNFRSF19	tumor necrosis factor receptor superfamily, member 19	8.87908	8.9432	7.71793	7.72338	8.91	7.72	481.42	210.94	2.28	0.44	9.2e-06	6e-05		227812_at	TNFRSF19	tumor necrosis factor receptor superfamily, member 19	8.66028	8.87109	8.73825	8.31545	8.38665	8.41227	8.76	8.37	432.5	331.18	1.31	0.77	0.0004963	0.000714
207536_s_at	TNFRSF9	tumor necrosis factor receptor superfamily, member 9	4.90459	4.85384	5.3288	5.45533	4.88	5.39	29.43	41.99	0.7	1.43	0.0074056	0.0173		207536_s_at	TNFRSF9	tumor necrosis factor receptor superfamily, member 9	4.13996	4.4877	5.1848	5.28702	4.31	5.24	19.89	37.68	0.53	1.89	0.0002781	0.000534		207536_s_at	TNFRSF9	tumor necrosis factor receptor superfamily, member 9	5.13649	5.23335	5.31474	6.3149	6.51785	6.63439	5.23	6.49	37.48	89.83	0.42	2.4	< 1e-07	2.93e-07
214329_x_at	TNFSF10	tumor necrosis factor (ligand) superfamily, member 10	5.01075	5.58719	6.59312	7.20206	5.29	6.89	39.37	119.23	0.33	3.03	0.000742	0.00315		214329_x_at	TNFSF10	tumor necrosis factor (ligand) superfamily, member 10	5.65637	5.05213	6.26834	6.77374	5.35	6.52	40.91	91.84	0.45	2.25	0.0010278	0.00167		214329_x_at	TNFSF10	tumor necrosis factor (ligand) superfamily, member 10	7.06673	7.25311	7.08148	7.97972	8.2556	8.09138	7.13	8.11	140.44	276.07	0.51	1.97	6e-07	1.33e-06
206907_at	TNFSF9	tumor necrosis factor (ligand) superfamily, member 9	6.29138	5.66367	6.79277	6.38336	5.97	6.58	63.01	96.21	0.65	1.53	0.0442627	0.0717		206907_at	TNFSF9	tumor necrosis factor (ligand) superfamily, member 9	6.3094	6.46507	7.09512	6.90827	6.39	7	83.7	128.15	0.65	1.53	0.0017445	0.00266		206907_at	TNFSF9	tumor necrosis factor (ligand) superfamily, member 9	6.91111	7.10896	7.20209	8.07056	8.08989	8.31555	7.07	8.16	134.74	285.76	0.47	2.12	5e-07	1.13e-06
222562_s_at	TNKS2	tankyrase, TRF1-interacting ankyrin-related ADP-ribose polymerase 2	4.22405	4.42163	3.84433	4.44316	4.32	4.13	20.01	17.68	1.13	0.88	0.439218	0.511		222562_s_at	TNKS2	tankyrase, TRF1-interacting ankyrin-related ADP-ribose polymerase 2	6.22707	5.75729	4.86909	5.07933	5.99	4.97	63.65	31.43	2.03	0.49	0.0004219	0.000755		222562_s_at	TNKS2	tankyrase, TRF1-interacting ankyrin-related ADP-ribose polymerase 2	7.19466	7.6168	7.22861	7.1529	7.21983	6.8344	7.34	7.07	162.77	134.27	1.21	0.82	0.0577283	0.0703
206393_at	TNNI2	troponin I type 2 (skeletal, fast)	4.55488	4.78545	5.90916	5.70282	4.67	5.81	25.46	55.95	0.46	2.2	0.0002299	0.00156		206393_at	TNNI2	troponin I type 2 (skeletal, fast)	4.27152	4.19933	5.30516	5.44967	4.24	5.38	18.84	41.57	0.45	2.21	1.77e-05	8.42e-05		206393_at	TNNI2	troponin I type 2 (skeletal, fast)	5.8142	5.52122	5.77227	6.77709	6.67859	6.94237	5.7	6.8	52.08	111.38	0.47	2.14	5e-07	1.13e-06
216623_x_at	TOX3	TOX high mobility group box family member 3	9.59687	9.54725	8.79129	8.96642	9.57	8.88	761.16	470.76	1.62	0.62	0.0019111	0.00616		216623_x_at	TOX3	TOX high mobility group box family member 3	9.91512	9.62509	8.2128	8.81812	9.77	8.51	873.16	365.94	2.39	0.42	0.0003112	0.000584		216623_x_at	TOX3	TOX high mobility group box family member 3	10.2998	10.3176	10.3262	9.83011	9.89881	9.96931	10.31	9.9	1273.45	955.04	1.33	0.75	0.0001169	0.000179
210609_s_at	TP53I3	tumor protein p53 inducible protein 3	9.6928	9.53415	10.7128	10.6558	9.61	10.68	783.33	1645.48	0.48	2.1	0.0001566	0.0014		210609_s_at	TP53I3	tumor protein p53 inducible protein 3	9.44961	9.54151	10.7479	10.8689	9.5	10.81	721.85	1793.33	0.4	2.48	6.1e-06	4.55e-05		210609_s_at	TP53I3	tumor protein p53 inducible protein 3	9.81246	9.80938	9.94414	11.6794	11.6186	11.8008	9.86	11.7	926.3	3326.11	0.28	3.59	< 1e-07	< 1e-07
224836_at	TP53INP2	tumor protein p53 inducible nuclear protein 2	7.29724	7.08323	7.78768	7.71852	7.19	7.75	146.04	215.73	0.68	1.48	0.0064995	0.0155		224836_at	TP53INP2	tumor protein p53 inducible nuclear protein 2	7.45603	7.64086	7.93861	8.2687	7.55	8.1	187.2	275.07	0.68	1.47	0.0064898	0.00912		224836_at	TP53INP2	tumor protein p53 inducible nuclear protein 2	7.59766	7.7257	7.77374	8.95892	9.03009	9.45222	7.7	9.14	207.8	566.95	0.37	2.73	2e-07	5.43e-07
209917_s_at	TP53TG1	TP53 target 1 (non-protein coding)	7.60872	6.99646	8.51347	8.20212	7.3	8.36	157.87	328.06	0.48	2.08	0.0031351	0.0089		209917_s_at	TP53TG1	TP53 target 1 (non-protein coding)	7.67005	7.51023	8.79906	9.17722	7.59	8.99	192.69	507.81	0.38	2.64	2.17e-05	8.84e-05		209917_s_at	TP53TG1	TP53 target 1 (non-protein coding)	8.19104	8.30689	8.22154	9.88552	9.8964	10.114	8.24	9.96	302.3	999.67	0.3	3.31	< 1e-07	< 1e-07
232546_at	TP73	tumor protein p73	5.87522	5.95246	7.60351	7.74054	5.91	7.67	60.29	203.94	0.3	3.38	7.3e-06	0.000257		232546_at	TP73	tumor protein p73	5.22785	5.32437	7.54844	7.6466	5.28	7.6	38.75	193.68	0.2	5	< 1e-07	4.4e-06		232546_at	TP73	tumor protein p73	6.2927	6.42522	6.40882	8.25277	8.32056	8.23421	6.38	8.27	83.03	308.51	0.27	3.72	< 1e-07	< 1e-07
209344_at	TPM4	tropomyosin 4	9.06282	8.72689	7.88077	6.96341	8.89	7.41	476.01	171.5	2.78	0.36	0.0022314	0.00694		209344_at	TPM4	tropomyosin 4	7.50053	9.03386	8.25369	8.13152	8.23	8.19	308.09	292.56	1.05	0.95	0.858546	0.883		209344_at	TPM4	tropomyosin 4	7.71073	7.92538	7.56203	8.05562	8.05838	7.97841	7.73	8.03	212.7	261.52	0.81	1.23	0.0094073	0.0121
229764_at	TPRG1	tumor protein p63 regulated 1	4.05321	3.97261	4.66779	4.30767	4.01	4.48	16.14	22.44	0.72	1.39	0.0253981	0.046		229764_at	TPRG1	tumor protein p63 regulated 1	3.98061	3.71951	4.92151	5.05521	3.85	4.99	14.42	31.74	0.45	2.2	4.01e-05	0.000122		229764_at	TPRG1	tumor protein p63 regulated 1	4.79177	4.69431	4.60216	7.02061	7.13255	7.4266	4.7	7.19	25.92	146.35	0.18	5.65	< 1e-07	< 1e-07
229574_at	TRA2A	transformer 2 alpha homolog (Drosophila)	5.19972	5.61715	5.9573	7.20155	5.4	6.55	42.47	95.63	0.44	2.25	0.0213855	0.04		229574_at	TRA2A	transformer 2 alpha homolog (Drosophila)	6.41134	5.84728	6.41781	6.28328	6.12	6.35	70	81.6	0.86	1.17	0.272447	0.312		229574_at	TRA2A	transformer 2 alpha homolog (Drosophila)	7.71071	7.44589	7.77077	8.09178	7.78336	8.13897	7.64	8	199.81	256.84	0.78	1.29	0.0094424	0.0121
225294_s_at	TRAPPC1	trafficking protein particle complex 1	10.0071	9.93955	9.35944	7.19748	9.97	8.21	1005.25	310.5	3.24	0.31	0.0309675	0.0535		225294_s_at	TRAPPC1	trafficking protein particle complex 1	7.63882	9.85773	9.04163	9.41698	8.68	9.23	430.02	600.2	0.72	1.4	0.43067	0.47		225294_s_at	TRAPPC1	trafficking protein particle complex 1	8.45634	8.7056	8.66349	8.78288	8.56489	8.54146	8.61	8.63	390.31	396.11	0.99	1.01	0.824369	0.84
213293_s_at	TRIM22	tripartite motif containing 22	3.21383	3.14218	3.45584	3.33608	3.18	3.4	9.05	10.53	0.86	1.16	0.150365	0.205		213293_s_at	TRIM22	tripartite motif containing 22	3.14526	3.46422	3.77461	3.85908	3.3	3.82	9.88	14.09	0.7	1.43	0.007618	0.0106		213293_s_at	TRIM22	tripartite motif containing 22	4.34918	4.27513	4.01507	5.42801	5.87075	5.76624	4.21	5.69	18.55	51.57	0.36	2.78	3e-07	7.42e-07
204732_s_at	TRIM23	tripartite motif containing 23	6.86493	6.04156	6.28983	6.30512	6.44	6.3	87.62	78.66	1.11	0.9	0.573376	0.634		204732_s_at	TRIM23	tripartite motif containing 23	7.23535	6.80844	5.72847	6.07001	7.02	5.9	129.96	59.68	2.18	0.46	0.0002769	0.000533		204732_s_at	TRIM23	tripartite motif containing 23	7.61945	7.80461	7.37621	7.72878	7.70653	7.81717	7.6	7.75	194.02	215.39	0.9	1.11	0.17285	0.198
202504_at	TRIM29	tripartite motif containing 29	6.39873	6.66572	8.34088	7.64351	6.53	7.98	92.55	254.62	0.36	2.75	0.0007585	0.00321		202504_at	TRIM29	tripartite motif containing 29	5.54129	6.19468	9.15402	9.00186	5.86	9.08	58.4	540.42	0.11	9.25	3e-07	9.43e-06		202504_at	TRIM29	tripartite motif containing 29	6.57473	7.16252	6.61925	9.37118	9.50826	9.74599	6.78	9.54	110.32	745.37	0.15	6.76	< 1e-07	< 1e-07
236233_at	TRIM32	tripartite motif containing 32	4.97547	4.95124	6.32228	6.07595	4.96	6.2	31.2	73.47	0.42	2.36	9.81e-05	0.00105		236233_at	TRIM32	tripartite motif containing 32	5.42246	4.84799	5.95898	5.57094	5.13	5.76	35.14	54.38	0.65	1.55	0.0176184	0.0232		236233_at	TRIM32	tripartite motif containing 32	5.88936	5.87615	5.73303	6.26911	6.62534	6.49946	5.83	6.46	57	88.32	0.65	1.55	6.09e-05	9.71e-05
242056_at	TRIM45	tripartite motif containing 45	5.5461	5.43358	6.47617	6.49237	5.49	6.48	44.94	89.53	0.5	1.99	0.0001987	0.00152		242056_at	TRIM45	tripartite motif containing 45	5.29329	5.29066	6.05811	6.29845	5.29	6.18	39.18	72.42	0.54	1.85	0.0001633	0.000343		242056_at	TRIM45	tripartite motif containing 45	5.85928	5.52643	5.98369	6.66899	6.84559	6.94236	5.79	6.82	55.32	112.91	0.49	2.04	4.9e-06	9.29e-06
221012_s_at	TRIM8	tripartite motif containing 8	8.30667	8.42327	8.87386	9.24028	8.36	9.06	329.69	532.66	0.62	1.62	0.0051521	0.0128		221012_s_at	TRIM8	tripartite motif containing 8	8.18486	8.14513	9.40229	9.31778	8.16	9.36	287.02	657.13	0.44	2.29	9.7e-06	6.1e-05		221012_s_at	TRIM8	tripartite motif containing 8	8.75669	8.87187	8.72604	9.60931	9.64927	9.8368	8.78	9.7	441.07	830.86	0.53	1.88	5e-07	1.13e-06
216210_x_at	TRIOBP	TRIO and F-actin binding protein	8.32141	8.96839	9.29808	9.6716	8.64	9.48	400.29	716.51	0.56	1.79	0.0123746	0.0256		216210_x_at	TRIOBP	TRIO and F-actin binding protein	8.15259	8.12186	9.68227	9.4396	8.14	9.56	281.54	755.31	0.37	2.68	5.6e-06	4.48e-05		216210_x_at	TRIOBP	TRIO and F-actin binding protein	9.02177	8.8503	8.98618	10.1515	10.1618	10.3957	8.95	10.24	495.5	1206.27	0.41	2.43	< 1e-07	< 1e-07
1552625_a_at	TRNT1	tRNA nucleotidyl transferase, CCA-adding, 1	7.31276	6.65666	7.05175	6.96517	6.98	7.01	126.65	128.75	0.98	1.02	0.918911	0.942		1552625_a_at	TRNT1	tRNA nucleotidyl transferase, CCA-adding, 1	7.75546	7.39198	6.45323	6.41215	7.57	6.43	190.51	86.38	2.21	0.45	6.61e-05	0.000172		1552625_a_at	TRNT1	tRNA nucleotidyl transferase, CCA-adding, 1	8.52294	8.6484	8.3963	8.12619	8.35066	8.08515	8.52	8.19	367.74	291.5	1.26	0.79	0.00499	0.00654
220817_at	TRPC4	transient receptor potential cation channel, subfamily C, member 4	4.5392	4.92252	5.64415	5.86755	4.73	5.75	26.55	54.04	0.49	2.03	0.0009277	0.00361		220817_at	TRPC4	transient receptor potential cation channel, subfamily C, member 4	4.57507	3.8661	4.76017	5.22968	4.21	4.99	18.64	31.89	0.58	1.71	0.0134966	0.0182		220817_at	TRPC4	transient receptor potential cation channel, subfamily C, member 4	4.76632	5.07985	4.92528	5.72536	6.07243	5.9905	4.92	5.93	30.35	60.94	0.5	2.01	2.7e-06	5.29e-06
213922_at	TTBK2	tau tubulin kinase 2	4.13306	4.43422	4.7346	5.64435	4.28	5.17	19.48	36.49	0.53	1.87	0.0203434	0.0382		213922_at	TTBK2	tau tubulin kinase 2	4.48185	3.94147	4.94486	5.16934	4.2	5.06	18.53	33.29	0.56	1.8	0.0021274	0.00322		213922_at	TTBK2	tau tubulin kinase 2	6.32007	6.31598	5.79599	6.87922	7.29722	7.3964	6.14	7.19	70.72	146.11	0.48	2.07	6.36e-05	0.0001
1554588_a_at	TTC30B	tetratricopeptide repeat domain 30B	3.03908	3.95124	4.18073	4.12301	3.47	4.15	11.28	17.78	0.63	1.58	0.0578082	0.091		1554588_a_at	TTC30B	tetratricopeptide repeat domain 30B	4.19267	4.1094	4.36858	4.19729	4.15	4.28	17.77	19.47	0.91	1.1	0.329513	0.37		1554588_a_at	TTC30B	tetratricopeptide repeat domain 30B	5.11118	5.09618	5.09404	6.10178	6.28105	6.11661	5.1	6.17	34.31	71.83	0.48	2.09	< 1e-07	< 1e-07
207490_at	TUBA4B	tubulin, alpha 4b	6.63759	6.00674	7.51965	7.21835	6.31	7.37	80.01	165.31	0.48	2.07	0.0034744	0.0095		207490_at	TUBA4B	tubulin, alpha 4b	6.10888	5.92851	7.93871	7.19091	6.02	7.56	64.83	189.34	0.34	2.92	0.0001453	0.000314		207490_at	TUBA4B	tubulin, alpha 4b	6.99912	6.99813	6.58981	8.44825	8.52474	8.10239	6.86	8.36	116.35	328.21	0.35	2.82	5e-07	1.13e-06
209191_at	TUBB6	tubulin, beta 6 class V	9.99699	9.74143	11.1809	10.9621	9.87	11.07	935.25	2152.07	0.43	2.3	0.0001938	0.00152		209191_at	TUBB6	tubulin, beta 6 class V	9.94652	10.107	11.1936	11.218	10.03	11.21	1043.18	2361.99	0.44	2.26	1.41e-05	7.47e-05		209191_at	TUBB6	tubulin, beta 6 class V	10.4685	10.543	10.4954	12.2628	12.2776	12.3897	10.5	12.31	1450.49	5077.95	0.29	3.5	< 1e-07	< 1e-07
1557954_at	TXLNG	taxilin gamma	7.48404	7.72146	7.30819	7.45497	7.6	7.38	194.38	166.75	1.17	0.86	0.18638	0.247		1557954_at	TXLNG	taxilin gamma	8.23355	8.27885	7.19334	7.09361	8.26	7.14	305.75	141.38	2.16	0.46	1.72e-05	8.27e-05		1557954_at	TXLNG	taxilin gamma	9.02855	9.1142	9.10054	8.62777	8.76432	8.77319	9.08	8.72	541.6	422.19	1.28	0.78	0.000529	0.000757
216609_at	TXN	thioredoxin	3.86214	5.16698	6.8079	4.42639	4.47	5.49	22.86	49.08	0.47	2.15	0.197608	0.26		216609_at	TXN	thioredoxin	4.44214	4.13985	5.05223	4.18081	4.29	4.6	19.58	24.53	0.8	1.25	0.247205	0.285		216609_at	TXN	thioredoxin	5.75181	5.85883	5.48779	5.72142	5.70351	5.68572	5.7	5.7	51.97	52.11	1	1	0.966385	0.97
228588_s_at	UBE2B	ubiquitin conjugating enzyme E2B	8.86366	9.2277	8.84137	8.46639	9.04	8.65	528.47	402.79	1.31	0.76	0.0863834	0.127		228588_s_at	UBE2B	ubiquitin conjugating enzyme E2B	7.79973	8.02976	9.2627	8.95706	7.91	9.11	241.31	552.52	0.44	2.29	5.39e-05	0.000149		228588_s_at	UBE2B	ubiquitin conjugating enzyme E2B	8.45809	8.48516	8.57475	8.37859	8.47516	8.49485	8.51	8.45	363.55	349.59	1.04	0.96	0.445294	0.477
227919_at	UCA1	urothelial cancer associated 1 (non-protein coding)	6.68219	6.33951	8.09821	7.67729	6.51	7.88	91.19	236.84	0.39	2.6	0.0003218	0.00183		227919_at	UCA1	urothelial cancer associated 1 (non-protein coding)	6.4826	6.39921	8.89052	9.13335	6.44	9.01	86.88	516.25	0.17	5.94	< 1e-07	4.4e-06		227919_at	UCA1	urothelial cancer associated 1 (non-protein coding)	6.16786	6.53593	6.17964	10.5728	10.4612	11.0607	6.29	10.7	78.49	1661.47	0.05	21.17	< 1e-07	< 1e-07
215125_s_at	UGT1A1 /// UGT1A10 /// UGT1A3 /// UGT1A4 /// UGT1A5 /// UGT1A6 /// UGT1A7 /// UGT1A8 /// UGT1A9	UDP glucuronosyltransferase 1 family, polypeptide A1 /// UDP glucuronosyltransferase 1 family, polypeptide A10 /// UDP glucuronosyltransferase 1 family, polypeptide A3 /// UDP glucuronosyltransferase 1 family, polypeptide A4 /// UDP glucuronosyltransferase 1 family, polypeptide A5 /// UDP glucuronosyltransferase 1 family, polypeptide A6 /// UDP glucuronosyltransferase 1 family, polypeptide A7 ///…	7.33491	6.45537	7.39165	6.79062	6.88	7.08	119.03	136.35	0.87	1.15	0.564999	0.628		215125_s_at	UGT1A1 /// UGT1A10 /// UGT1A3 /// UGT1A4 /// UGT1A5 /// UGT1A6 /// UGT1A7 /// UGT1A8 /// UGT1A9	UDP glucuronosyltransferase 1 family, polypeptide A1 /// UDP glucuronosyltransferase 1 family, polypeptide A10 /// UDP glucuronosyltransferase 1 family, polypeptide A3 /// UDP glucuronosyltransferase 1 family, polypeptide A4 /// UDP glucuronosyltransferase 1 family, polypeptide A5 /// UDP glucuronosyltransferase 1 family, polypeptide A6 /// UDP glucuronosyltransferase 1 family, polypeptide A7 ///…	6.76028	7.10929	6.52418	6.39659	6.93	6.46	122.34	88.06	1.39	0.72	0.0137191	0.0185		215125_s_at	UGT1A1 /// UGT1A10 /// UGT1A3 /// UGT1A4 /// UGT1A5 /// UGT1A6 /// UGT1A7 /// UGT1A8 /// UGT1A9	UDP glucuronosyltransferase 1 family, polypeptide A1 /// UDP glucuronosyltransferase 1 family, polypeptide A10 /// UDP glucuronosyltransferase 1 family, polypeptide A3 /// UDP glucuronosyltransferase 1 family, polypeptide A4 /// UDP glucuronosyltransferase 1 family, polypeptide A5 /// UDP glucuronosyltransferase 1 family, polypeptide A6 /// UDP glucuronosyltransferase 1 family, polypeptide A7 ///…	7.87392	8.00275	8.0417	7.12854	7.14511	6.09543	7.97	6.77	251.22	110.64	2.27	0.44	0.0004041	0.000586
227256_at	USP31	ubiquitin specific peptidase 31	8.51883	7.88848	9.77979	9.41631	8.2	9.6	294.81	775	0.38	2.63	0.0008824	0.00355		227256_at	USP31	ubiquitin specific peptidase 31	8.75618	8.35573	9.17264	9.4223	8.55	9.3	376.36	629.24	0.6	1.67	0.0022669	0.00341		227256_at	USP31	ubiquitin specific peptidase 31	9.39916	9.26054	9.43833	10.2236	10.2115	10.2896	9.37	10.24	659.86	1210.65	0.55	1.83	3e-07	7.42e-07
201556_s_at	VAMP2	vesicle associated membrane protein 2	7.28944	7.29847	7.1843	4.96765	7.29	5.97	156.93	67.46	2.33	0.43	0.098454	0.141		201556_s_at	VAMP2	vesicle associated membrane protein 2	5.71552	7.06761	6.52322	6.91298	6.36	6.72	83.96	105.28	0.8	1.25	0.407918	0.448		201556_s_at	VAMP2	vesicle associated membrane protein 2	6.18121	6.30005	6.41067	6.73338	6.52181	6.24246	6.3	6.5	78.65	90.46	0.87	1.15	0.115337	0.137
226029_at	VANGL2	VANGL planar cell polarity protein 2	5.96809	6.10194	7.71841	6.93744	6.03	7.32	65.57	160.67	0.41	2.45	0.0018629	0.00605		226029_at	VANGL2	VANGL planar cell polarity protein 2	5.84133	5.99784	7.53767	7.60737	5.92	7.57	60.53	190.35	0.32	3.14	1.2e-06	1.89e-05		226029_at	VANGL2	VANGL planar cell polarity protein 2	6.8435	6.83298	6.90297	8.87013	8.68024	8.97778	6.86	8.84	116.15	459.12	0.25	3.95	< 1e-07	< 1e-07
217140_s_at	VDAC1	voltage-dependent anion channel 1	8.01367	8.68234	7.44919	8.01256	8.34	7.73	325.84	212.43	1.53	0.65	0.0630842	0.0977		217140_s_at	VDAC1	voltage-dependent anion channel 1	9.21216	9.27041	8.31893	8.13101	9.24	8.22	605.21	299.2	2.02	0.49	4.91e-05	0.00014		217140_s_at	VDAC1	voltage-dependent anion channel 1	10.1661	10.1624	10.1667	9.89933	9.91122	9.76177	10.17	9.86	1148.14	927.65	1.24	0.81	0.001357	0.00188
227399_at	VGLL3	vestigial-like family member 3	4.66296	4.37048	4.16196	4.33394	4.51	4.25	22.89	19	1.2	0.83	0.138387	0.19		227399_at	VGLL3	vestigial-like family member 3	5.99018	6.20528	4.79525	5.35789	6.1	5.07	68.49	33.74	2.03	0.49	0.0007493	0.00126		227399_at	VGLL3	vestigial-like family member 3	5.18643	5.40361	5.20346	4.60523	4.44416	4.60339	5.26	4.55	38.44	23.44	1.64	0.61	6.4e-06	1.19e-05
201426_s_at	VIM	vimentin	11.9763	11.5317	11.1742	11.0546	11.75	11.11	3453.87	2217.02	1.56	0.64	0.0109807	0.0232		201426_s_at	VIM	vimentin	12.0256	12.1478	10.9814	10.8605	12.09	10.92	4349.66	1938.81	2.24	0.45	1.61e-05	7.96e-05		201426_s_at	VIM	vimentin	12.0898	12.0852	12.1059	12.1257	12.1259	12.2963	12.09	12.18	4370.57	4648.71	0.94	1.06	0.250946	0.281
222478_at	VPS36	vacuolar protein sorting 36 homolog (S. cerevisiae)	6.97043	6.90752	8.07967	8.35555	6.94	8.22	122.7	297.68	0.41	2.43	9.78e-05	0.00105		222478_at	VPS36	vacuolar protein sorting 36 homolog (S. cerevisiae)	7.48484	6.98029	7.93154	7.92283	7.23	7.93	150.39	243.4	0.62	1.62	0.0040125	0.00577		222478_at	VPS36	vacuolar protein sorting 36 homolog (S. cerevisiae)	8.12626	8.14894	8.32522	8.71863	8.75936	8.78781	8.2	8.76	294.1	432.11	0.68	1.47	2.38e-05	4e-05
243764_at	VSIG1	V-set and immunoglobulin domain containing 1	7.51032	7.77386	7.22861	7.61824	7.64	7.42	199.76	171.66	1.16	0.86	0.274381	0.346		243764_at	VSIG1	V-set and immunoglobulin domain containing 1	7.6362	7.3811	6.66228	6.55753	7.51	6.61	182.11	97.67	1.86	0.54	0.0001848	0.00038		243764_at	VSIG1	V-set and immunoglobulin domain containing 1	7.36671	7.5698	7.33029	5.36383	5.7881	5.53935	7.42	5.56	171.52	47.3	3.63	0.28	< 1e-07	< 1e-07
204165_at	WASF1	WAS protein family, member 1	8.80021	8.63517	10.0081	9.78959	8.72	9.9	421	954.67	0.44	2.27	0.0001486	0.00138		204165_at	WASF1	WAS protein family, member 1	8.73161	8.81631	9.70966	9.79007	8.77	9.75	437.75	861	0.51	1.97	4.54e-05	0.000133		204165_at	WASF1	WAS protein family, member 1	9.39166	9.64267	9.37369	11.0112	11.0945	11.244	9.47	11.12	708.85	2220.31	0.32	3.13	< 1e-07	< 1e-07
1555007_s_at	WDR66	WD repeat domain 66	6.86797	6.55857	7.73833	7.53352	6.71	7.64	104.93	198.9	0.53	1.9	0.0010738	0.00404		1555007_s_at	WDR66	WD repeat domain 66	7.20787	7.15836	7.54248	7.64645	7.18	7.59	145.32	193.27	0.75	1.33	0.0095975	0.0132		1555007_s_at	WDR66	WD repeat domain 66	7.85192	8.05184	7.77889	8.9277	9.0099	9.19449	7.89	9.04	237.9	527.87	0.45	2.22	2e-07	5.43e-07
229566_at	WFDC21P	WAP four-disulfide core domain 21, pseudogene	5.08651	5.50929	5.73174	5.63226	5.29	5.68	39.34	51.34	0.77	1.31	0.0687458	0.105		229566_at	WFDC21P	WAP four-disulfide core domain 21, pseudogene	4.81417	4.83487	6.66275	6.19509	4.82	6.42	28.34	86.16	0.33	3.04	1.25e-05	6.92e-05		229566_at	WFDC21P	WAP four-disulfide core domain 21, pseudogene	6.80005	6.42663	6.07261	8.48442	8.75901	9.22523	6.43	8.82	86.41	452.85	0.19	5.24	3e-07	7.42e-07
228953_at	WHAMM	WAS protein homolog associated with actin, golgi membranes and microtubules	7.08642	6.95309	7.93367	7.87425	7.02	7.9	129.76	239.51	0.54	1.85	0.0004361	0.00222		228953_at	WHAMM	WAS protein homolog associated with actin, golgi membranes and microtubules	7.10053	6.85739	8.59724	8.46211	6.98	8.53	126.15	369.56	0.34	2.93	3.8e-06	3.76e-05		228953_at	WHAMM	WAS protein homolog associated with actin, golgi membranes and microtubules	7.68664	7.93325	7.96694	9.26429	9.24062	9.36118	7.86	9.29	232.69	625.43	0.37	2.69	< 1e-07	< 1e-07
230643_at	WNT9A	wingless-type MMTV integration site family, member 9A	4.59855	4.27641	5.46943	5.05348	4.43	5.26	21.67	38.36	0.56	1.77	0.0046572	0.0118		230643_at	WNT9A	wingless-type MMTV integration site family, member 9A	4.25838	4.45851	5.52345	5.2236	4.36	5.37	20.51	41.46	0.49	2.02	0.0001433	0.000313		230643_at	WNT9A	wingless-type MMTV integration site family, member 9A	5.5204	5.79206	5.59602	6.20451	5.92582	5.88079	5.64	6	49.73	64.16	0.78	1.29	0.0050827	0.00666
227621_at	WTAP	Wilms tumor 1 associated protein	8.50404	8.38709	7.95876	7.80292	8.45	7.88	348.63	235.71	1.48	0.68	0.0056783	0.0139		227621_at	WTAP	Wilms tumor 1 associated protein	6.90059	7.5629	8.83079	8.2523	7.22	8.54	150.3	372.62	0.4	2.48	0.0008424	0.0014		227621_at	WTAP	Wilms tumor 1 associated protein	7.63972	7.92593	7.66602	7.72274	7.73571	7.83634	7.74	7.76	214.36	217.51	0.99	1.01	0.817032	0.834
218775_s_at	WWC2	WW and C2 domain containing 2	4.64804	5.39482	4.05317	5.00938	5.01	4.51	32.48	23.12	1.4	0.71	0.220718	0.287		218775_s_at	WWC2	WW and C2 domain containing 2	6.1878	6.13699	5.18722	5.0758	6.16	5.13	71.63	35.05	2.04	0.49	3.13e-05	0.000107		218775_s_at	WWC2	WW and C2 domain containing 2	7.59497	7.67277	7.43273	6.73495	6.92601	6.87325	7.57	6.84	189.6	114.94	1.65	0.61	6.6e-06	1.23e-05
219077_s_at	WWOX	WW domain containing oxidoreductase	5.80627	6.32878	6.82798	6.62373	6.06	6.73	67.07	105.85	0.63	1.58	0.0155889	0.0304		219077_s_at	WWOX	WW domain containing oxidoreductase	5.76117	4.92997	7.50981	7.09646	5.33	7.3	40.66	157.93	0.26	3.88	7.69e-05	0.000192		219077_s_at	WWOX	WW domain containing oxidoreductase	7.6509	7.70237	7.65815	8.09817	8.23946	8.28598	7.67	8.21	203.72	295.68	0.69	1.45	2.39e-05	4.01e-05
201161_s_at	YBX3	Y box binding protein 3	9.69628	9.43574	10.2869	10.1615	9.57	10.22	757.98	1196.17	0.63	1.58	0.0040513	0.0107		201161_s_at	YBX3	Y box binding protein 3	9.80541	9.99552	10.4007	10.3597	9.9	10.38	955.73	1332.78	0.72	1.39	0.0056363	0.00797		201161_s_at	YBX3	Y box binding protein 3	10.2747	10.3109	10.3129	11.5084	11.5072	11.6224	10.3	11.55	1260.26	2990.15	0.42	2.37	< 1e-07	< 1e-07
210317_s_at	YWHAE	tyrosine 3-monooxygenase/tryptophan 5-monooxygenase activation protein, epsilon	8.22185	9.38987	7.85866	6.93736	8.79	7.38	447.54	168.66	2.65	0.38	0.0159096	0.0308		210317_s_at	YWHAE	tyrosine 3-monooxygenase/tryptophan 5-monooxygenase activation protein, epsilon	7.99552	10.0636	8.32732	8.72612	8.97	8.52	522.6	368.81	1.42	0.71	0.382435	0.423		210317_s_at	YWHAE	tyrosine 3-monooxygenase/tryptophan 5-monooxygenase activation protein, epsilon	8.66679	8.895	8.86479	8.88076	8.70284	8.4795	8.81	8.69	448.47	412.34	1.09	0.92	0.282208	0.312
235010_at	ZBED5-AS1	ZBED5 antisense RNA 1	4.78545	4.4531	5.06186	5.3707	4.62	5.21	24.58	37.18	0.66	1.51	0.0143974	0.0288		235010_at	ZBED5-AS1	ZBED5 antisense RNA 1	5.07158	4.50025	5.82968	5.90677	4.78	5.87	27.59	58.41	0.47	2.12	0.0004336	0.000772		235010_at	ZBED5-AS1	ZBED5 antisense RNA 1	6.39491	6.63369	6.32333	6.92751	6.9944	7.52621	6.45	7.14	87.47	141.96	0.62	1.62	0.0007501	0.00106
222357_at	ZBTB20	zinc finger and BTB domain containing 20	4.5955	4.66267	5.65298	6.09692	4.63	5.87	24.75	58.69	0.42	2.37	0.0003184	0.00182		222357_at	ZBTB20	zinc finger and BTB domain containing 20	5.54715	5.25703	5.03792	4.77911	5.4	4.91	42.29	30.03	1.41	0.71	0.0123812	0.0168		222357_at	ZBTB20	zinc finger and BTB domain containing 20	6.40355	5.63412	6.37472	6.12952	6.11731	6.51411	6.13	6.25	70.4	76.3	0.92	1.08	0.552243	0.584
206098_at	ZBTB6	zinc finger and BTB domain containing 6	4.378	4.36519	4.51173	4.4994	4.37	4.51	20.7	22.71	0.91	1.1	0.332385	0.403		206098_at	ZBTB6	zinc finger and BTB domain containing 6	6.01828	5.66414	4.95861	4.69498	5.84	4.82	57.33	28.38	2.02	0.5	0.0002571	0.000502		206098_at	ZBTB6	zinc finger and BTB domain containing 6	6.62904	7.03217	6.47466	6.69921	6.88523	6.43211	6.71	6.67	104.83	101.98	1.03	0.97	0.79281	0.814
213303_x_at	ZBTB7A	zinc finger and BTB domain containing 7A	5.4016	5.67745	4.30401	4.61574	5.54	4.46	46.51	22.01	2.11	0.47	0.000588	0.0027		213303_x_at	ZBTB7A	zinc finger and BTB domain containing 7A	4.558	5.02266	4.95314	4.89893	4.78	4.93	27.67	30.4	0.91	1.1	0.438837	0.478		213303_x_at	ZBTB7A	zinc finger and BTB domain containing 7A	5.63141	5.63867	5.28934	5.53164	5.49014	5.14646	5.52	5.39	45.88	41.92	1.09	0.91	0.314124	0.346
230332_at	ZCCHC7	zinc finger, CCHC domain containing 7	3.79843	3.65385	4.7084	4.8799	3.73	4.79	13.23	27.74	0.48	2.1	0.0002059	0.00154		230332_at	ZCCHC7	zinc finger, CCHC domain containing 7	4.18783	3.89693	3.50954	3.5765	4.04	3.54	16.48	11.66	1.41	0.71	0.0073851	0.0103		230332_at	ZCCHC7	zinc finger, CCHC domain containing 7	4.48707	4.45275	4.68789	4.5749	4.48373	4.51979	4.54	4.53	23.31	23.04	1.01	0.99	0.841988	0.856
208033_s_at	ZFHX3	zinc finger homeobox 3	6.72629	6.73268	6.53542	4.79862	6.73	5.6	106.11	50.81	2.09	0.48	0.0749114	0.112		208033_s_at	ZFHX3	zinc finger homeobox 3	5.24195	6.64723	5.8998	6.04738	5.9	5.97	61.59	62.84	0.98	1.02	0.940294	0.947		208033_s_at	ZFHX3	zinc finger homeobox 3	5.88576	5.79077	5.9331	5.84229	5.72644	5.57943	5.87	5.72	58.48	52.57	1.11	0.9	0.095913	0.114
211965_at	ZFP36L1	ZFP36 ring finger protein-like 1	8.42196	7.88864	7.73261	5.60979	8.15	6.59	285.1	101.91	2.8	0.36	0.0518624	0.0825		211965_at	ZFP36L1	ZFP36 ring finger protein-like 1	6.68562	8.49705	7.04692	7.32006	7.54	7.18	192.85	145.36	1.33	0.75	0.417196	0.456		211965_at	ZFP36L1	ZFP36 ring finger protein-like 1	7.33786	7.43895	7.11729	7.4455	7.29782	7.56527	7.3	7.44	157.37	173.19	0.91	1.1	0.19603	0.222
220214_at	ZNF215	zinc finger protein 215	6.65207	6.61624	6.53762	6.38804	6.63	6.46	99.33	88.21	1.13	0.89	0.247552	0.316		220214_at	ZNF215	zinc finger protein 215	7.2116	6.76196	5.73573	6.02798	6.98	5.88	126.83	58.97	2.15	0.46	0.0002859	0.000547		220214_at	ZNF215	zinc finger protein 215	7.61355	7.83399	7.63184	7.24344	7.01504	6.76611	7.69	7.01	206.95	128.73	1.61	0.62	0.0001434	0.000219
217403_s_at	ZNF227	zinc finger protein 227	6.66726	6.35209	6.64936	6.36458	6.51	6.51	91.12	90.95	1	1	0.988084	0.993		217403_s_at	ZNF227	zinc finger protein 227	6.85263	6.82042	5.77307	5.59194	6.84	5.68	114.29	51.36	2.23	0.45	1.84e-05	8.44e-05		217403_s_at	ZNF227	zinc finger protein 227	7.81991	7.91262	7.85061	7.58465	7.92248	7.50961	7.86	7.67	232.49	203.97	1.14	0.88	0.0975112	0.116
228393_s_at	ZNF302	zinc finger protein 302	5.63985	5.53823	6.51273	6.70865	5.59	6.61	48.14	97.73	0.49	2.03	0.000262	0.0017		228393_s_at	ZNF302	zinc finger protein 302	5.83699	4.90892	5.80292	5.73344	5.35	5.77	41.44	54.5	0.76	1.32	0.170905	0.199		228393_s_at	ZNF302	zinc finger protein 302	6.52886	6.13304	6.29665	6.60943	6.61685	6.71687	6.32	6.65	79.87	100.27	0.8	1.26	0.0074855	0.00972
226111_s_at	ZNF385A	zinc finger protein 385A	6.32121	6.55095	7.19032	6.978	6.44	7.08	86.59	135.69	0.64	1.57	0.0049182	0.0123		226111_s_at	ZNF385A	zinc finger protein 385A	6.37627	6.75224	7.87918	8.15154	6.56	8.01	94.63	258.74	0.37	2.73	2.51e-05	9.65e-05		226111_s_at	ZNF385A	zinc finger protein 385A	8.07871	7.67233	7.94505	8.66618	8.68784	8.83791	7.9	8.73	238.64	424.8	0.56	1.78	1.08e-05	1.91e-05
1555800_at	ZNF385B	zinc finger protein 385B	5.69184	5.19203	5.36796	4.90882	5.44	5.13	43.47	35.22	1.23	0.81	0.22873	0.296		1555800_at	ZNF385B	zinc finger protein 385B	5.5783	5.44968	4.4093	4.42086	5.51	4.42	45.7	21.33	2.14	0.47	2.03e-05	8.63e-05		1555800_at	ZNF385B	zinc finger protein 385B	6.3969	6.52876	6.57133	5.88258	5.75127	5.1503	6.5	5.59	90.45	48.33	1.87	0.53	0.0001869	0.00028
230205_at	ZNF561	zinc finger protein 561	7.54021	7.42685	8.757	8.44081	7.48	8.6	178.96	387.73	0.46	2.17	0.0002992	0.00177		230205_at	ZNF561	zinc finger protein 561	7.58205	7.51664	8.52237	8.58743	7.55	8.55	187.32	376.08	0.5	2.01	3.38e-05	0.000108		230205_at	ZNF561	zinc finger protein 561	8.29927	8.29879	8.33995	9.70807	9.72424	9.92581	8.31	9.79	317.95	882.86	0.36	2.78	< 1e-07	< 1e-07
229817_at	ZNF608	zinc finger protein 608	6.11919	5.97701	5.37997	5.71209	6.05	5.54	66.17	46.72	1.42	0.71	0.0196195	0.0371		229817_at	ZNF608	zinc finger protein 608	6.95653	6.98587	5.9964	5.52771	6.97	5.76	125.47	54.27	2.31	0.43	9.53e-05	0.000226		229817_at	ZNF608	zinc finger protein 608	7.52491	7.42404	7.47977	7.04338	7.10643	6.77427	7.48	6.97	178.06	125.77	1.42	0.71	0.0002673	0.000395
219995_s_at	ZNF750	zinc finger protein 750	3.22629	3.11202	3.99993	4.27122	3.17	4.13	9	17.58	0.51	1.95	0.0005335	0.0025		219995_s_at	ZNF750	zinc finger protein 750	3.09358	3.03754	4.02562	4.34824	3.07	4.18	8.37	18.21	0.46	2.18	5.66e-05	0.000154		219995_s_at	ZNF750	zinc finger protein 750	3.40578	3.48942	3.33122	4.18146	4.38892	4.99414	3.41	4.51	10.62	22.97	0.46	2.16	5.54e-05	8.95e-05
1561969_at	ZPLD1	zona pellucida-like domain containing 1	10.3702	9.55071	11.3037	10.9347	9.95	11.12	996.32	2224.34	0.45	2.23	0.0053373	0.0131		1561969_at	ZPLD1	zona pellucida-like domain containing 1	10.4837	10.2952	10.62	10.8626	10.39	10.74	1341.33	1711.82	0.78	1.28	0.0373367	0.0465		1561969_at	ZPLD1	zona pellucida-like domain containing 1	9.93616	10.2446	10.0225	9.87329	10.0046	9.3569	10.07	9.74	1073.25	858.06	1.25	0.8	0.0577042	0.0703
218349_s_at	ZWILCH	zwilch kinetochore protein	7.53734	7.20852	6.84264	6.55213	7.37	6.7	165.76	103.78	1.6	0.63	0.0076646	0.0178		218349_s_at	ZWILCH	zwilch kinetochore protein	7.73972	7.67334	6.50786	6.1799	7.71	6.34	208.88	81.23	2.57	0.39	1.47e-05	7.65e-05		218349_s_at	ZWILCH	zwilch kinetochore protein	8.21159	8.43903	8.04758	7.63201	7.71211	7.40435	8.23	7.58	300.81	191.72	1.57	0.64	0.000159	0.000241
228005_at	ZXDB	zinc finger, X-linked, duplicated B	7.92261	7.57138	8.81214	8.83702	7.75	8.82	214.82	453.38	0.47	2.11	0.0004022	0.00216		228005_at	ZXDB	zinc finger, X-linked, duplicated B	8.72546	8.49485	8.58539	8.74091	8.61	8.66	390.76	405.39	0.96	1.04	0.708718	0.742		228005_at	ZXDB	zinc finger, X-linked, duplicated B	8.81226	8.94985	8.92692	9.42048	9.57114	9.8356	8.9	9.61	476.5	780.94	0.61	1.64	3.73e-05	6.15e-05
200808_s_at	ZYX	zyxin	10.2511	9.81636	9.54422	7.94594	10.03	8.71	1048.23	429.07	2.44	0.41	0.0336434	0.0565		200808_s_at	ZYX	zyxin	8.54477	10.2973	9.46199	9.66871	9.38	9.56	685.51	757.63	0.9	1.11	0.761858	0.789		200808_s_at	ZYX	zyxin	8.72113	8.76325	8.8646	8.93207	8.76663	8.74523	8.78	8.81	440.5	450.27	0.98	1.02	0.694742	0.717

## Sheet: 578 up genes
Probe Set ID	Gene Symbol	Gene Title	12h-Ctrl-1	12h-Ctrl-2	12h-Dox-1	12h-Dox-2	12h-Ctrl Mean	12h-Dox Mean	12h-Ctrl Geomean	12h-Dox Geomean	Fold Change (C/D)	Fold Change (D/C)	p-value	FDR		Probe Set ID	Gene Symbol	Gene Title	24h-Ctrl-1	24h-Ctrl-2	24h-Dox-1	24h-Dox-2	24h-Ctrl Mean	24h-Dox Mean	24h-Ctrl Geomean	24h-Dox Geomean	Fold Change (C/D)	Fold Change (D/C)	p-value	FDR		Probe Set ID	Gene Symbol	Gene Title	48h-Ctrl-1	48h-Ctrl-2	48h-Ctrl-3	48h-Dox-1	48h-Dox-2	48h-Dox-3	48h-Ctrl mean	48h-Dox mean	48h-Ctrl Geomean	48h-Dox Geomean	Fold Change (C/D)	Fold Change (D/C)	p-value	FDR
205434_s_at	AAK1	AP2 associated kinase 1	9.06832	9.22026	9.96674	10.3832	9.14	10.17	565.86	1156.03	0.49	2.04	0.0008978	0.00357		205434_s_at	AAK1	AP2 associated kinase 1	9.18769	8.91494	9.68143	9.99941	9.05	9.84	530.54	916.77	0.58	1.73	0.0011097	0.00178		205434_s_at	AAK1	AP2 associated kinase 1	9.58836	9.44239	9.58388	10.4719	10.4315	10.5795	9.54	10.49	743.51	1442.45	0.52	1.94	2e-07	5.43e-07
215465_at	ABCA12	ATP binding cassette subfamily A member 12	3.66599	3.53117	3.52582	3.63721	3.6	3.58	12.11	11.97	1.01	0.99	0.904469	0.933		215465_at	ABCA12	ATP binding cassette subfamily A member 12	3.25706	3.22143	3.687	3.56744	3.24	3.63	9.44	12.36	0.76	1.31	0.0130708	0.0177		215465_at	ABCA12	ATP binding cassette subfamily A member 12	4.00296	3.9457	4.15551	6.62809	6.75883	6.66377	4.03	6.68	16.39	102.79	0.16	6.27	< 1e-07	< 1e-07
205142_x_at	ABCD1	ATP binding cassette subfamily D member 1	6.05606	6.22144	6.44312	5.95107	6.14	6.19	70.46	73.37	0.96	1.04	0.771926	0.82		205142_x_at	ABCD1	ATP binding cassette subfamily D member 1	5.83818	6.1036	6.97625	6.97625	5.97	6.98	62.72	125.91	0.5	2.01	7.99e-05	0.000198		205142_x_at	ABCD1	ATP binding cassette subfamily D member 1	6.75082	6.52016	6.52425	6.90338	6.82907	7.11252	6.6	6.95	96.9	123.5	0.78	1.27	0.0043385	0.00572
225573_at	ACAD11 /// NPHP3-ACAD11	acyl-CoA dehydrogenase family, member 11 /// NPHP3-ACAD11 readthrough (NMD candidate)	7.05571	6.96577	7.98177	8.16544	7.01	8.07	128.96	269.4	0.48	2.09	0.0001922	0.00152		225573_at	ACAD11 /// NPHP3-ACAD11	acyl-CoA dehydrogenase family, member 11 /// NPHP3-ACAD11 readthrough (NMD candidate)	7.20365	6.84097	7.80509	8.01616	7.02	7.91	129.99	240.62	0.54	1.85	0.0005278	0.000911		225573_at	ACAD11 /// NPHP3-ACAD11	acyl-CoA dehydrogenase family, member 11 /// NPHP3-ACAD11 readthrough (NMD candidate)	8.13104	7.99722	8.2793	9.38782	9.467	9.74557	8.14	9.53	281.28	741.07	0.38	2.63	1e-07	2.93e-07
212977_at	ACKR3	atypical chemokine receptor 3	4.51015	4.24799	4.94445	5.34315	4.38	5.14	20.81	35.35	0.59	1.7	0.0051743	0.0128		212977_at	ACKR3	atypical chemokine receptor 3	3.95237	4.21181	5.16209	4.86518	4.08	5.01	16.94	32.3	0.52	1.91	0.0003244	0.000605		212977_at	ACKR3	atypical chemokine receptor 3	4.54757	4.89052	4.89685	7.46292	7.45692	7.34513	4.78	7.42	27.44	171.45	0.16	6.25	< 1e-07	< 1e-07
212950_at	ADGRF5	adhesion G protein-coupled receptor F5	3.64002	3.46921	3.99872	3.93501	3.55	3.97	11.75	15.64	0.75	1.33	0.0220781	0.0409		212950_at	ADGRF5	adhesion G protein-coupled receptor F5	3.51918	3.78547	4.71364	4.6038	3.65	4.66	12.57	25.26	0.5	2.01	9.2e-05	0.000222		212950_at	ADGRF5	adhesion G protein-coupled receptor F5	4.17316	4.01874	4.12603	7.83085	7.75285	8.13583	4.11	7.9	17.22	239.94	0.07	13.93	< 1e-07	< 1e-07
212070_at	ADGRG1	adhesion G protein-coupled receptor G1	9.8223	9.84159	10.9958	10.9102	9.83	10.95	911.4	1982.35	0.46	2.18	9.1e-05	0.00103		212070_at	ADGRG1	adhesion G protein-coupled receptor G1	9.80669	9.7707	10.9812	10.9142	9.79	10.95	884.49	1975.11	0.45	2.23	1.16e-05	6.81e-05		212070_at	ADGRG1	adhesion G protein-coupled receptor G1	10.54	10.4602	10.5696	11.677	11.6895	11.957	10.52	11.77	1471.68	3503.28	0.42	2.38	< 1e-07	< 1e-07
205891_at	ADORA2B	adenosine A2b receptor	8.08282	7.6494	8.85681	8.63494	7.86	8.75	233.31	429.31	0.54	1.84	0.0026999	0.008		205891_at	ADORA2B	adenosine A2b receptor	8.20629	7.85577	8.61308	8.63964	8.03	8.63	261.57	395.18	0.66	1.51	0.0038298	0.00553		205891_at	ADORA2B	adenosine A2b receptor	8.32542	8.49901	8.39601	9.67346	9.78595	9.9977	8.41	9.82	339.39	903.28	0.38	2.66	< 1e-07	< 1e-07
206128_at	ADRA2C	adrenoceptor alpha 2C	6.25205	6.7012	7.50038	7.60203	6.47	7.55	89.06	187.56	0.47	2.11	0.0007907	0.00327		206128_at	ADRA2C	adrenoceptor alpha 2C	6.30728	6.57721	7.93666	7.86292	6.44	7.9	86.96	238.82	0.36	2.75	6e-06	4.55e-05		206128_at	ADRA2C	adrenoceptor alpha 2C	6.88486	7.06982	6.89067	8.23015	8.32422	8.72567	6.95	8.42	123.51	344.1	0.36	2.79	2e-07	5.43e-07
228771_at	ADRBK2	adrenergic, beta, receptor kinase 2	5.54035	5.40343	6.71062	6.91295	5.47	6.81	44.38	112.34	0.4	2.53	5.93e-05	0.000803		228771_at	ADRBK2	adrenergic, beta, receptor kinase 2	5.79501	5.25996	6.5047	7.08702	5.52	6.79	46.13	111.11	0.42	2.41	0.0006186	0.00106		228771_at	ADRBK2	adrenergic, beta, receptor kinase 2	6.53131	6.58956	6.69117	7.53215	7.66904	7.61057	6.6	7.6	97.28	194.54	0.5	2	< 1e-07	2.93e-07
220390_at	AGBL2	ATP/GTP binding protein-like 2	4.22506	4.98037	5.72633	5.8988	4.59	5.81	24.3	56.2	0.43	2.31	0.0024174	0.00742		220390_at	AGBL2	ATP/GTP binding protein-like 2	5.03535	4.23913	5.22299	5.56284	4.62	5.39	24.89	42.02	0.59	1.69	0.0161297	0.0213		220390_at	AGBL2	ATP/GTP binding protein-like 2	5.86433	5.83922	6.26967	6.96546	7.10052	7.01221	5.99	7.03	63.61	130.33	0.49	2.05	2.7e-06	5.29e-06
212285_s_at	AGRN	agrin	10.5219	10.3154	10.8079	9.5437	10.42	10.16	1368.73	1156.71	1.18	0.85	0.544026	0.613		212285_s_at	AGRN	agrin	8.89604	10.3195	10.8359	10.8442	9.58	10.84	780.25	1833.05	0.43	2.35	0.0117038	0.0159		212285_s_at	AGRN	agrin	9.48699	9.41849	9.38516	10.8305	10.3473	10.7435	9.43	10.64	689.88	1596.23	0.43	2.31	8e-07	1.74e-06
202834_at	AGT	angiotensinogen (serpin peptidase inhibitor, clade A, member 8)	11.508	11.4582	11.4118	11.5674	11.48	11.49	2862.55	2875.49	1	1	0.963195	0.975		202834_at	AGT	angiotensinogen (serpin peptidase inhibitor, clade A, member 8)	11.2181	11.0709	11.9279	11.8952	11.14	11.91	2263.77	3852.4	0.59	1.7	0.0002734	0.000531		202834_at	AGT	angiotensinogen (serpin peptidase inhibitor, clade A, member 8)	11.7414	11.7831	11.8129	12.8696	12.9374	12.9488	11.78	12.92	3514.61	7742.61	0.45	2.2	< 1e-07	< 1e-07
242008_at	AGTPBP1	ATP/GTP binding protein 1	4.12542	3.71225	4.29163	5.55511	3.91	4.88	15.12	30.34	0.5	2.01	0.0401509	0.0664		242008_at	AGTPBP1	ATP/GTP binding protein 1	4.83436	4.34969	4.3966	4.21995	4.59	4.31	24.12	19.81	1.22	0.82	0.144624	0.169		242008_at	AGTPBP1	ATP/GTP binding protein 1	5.31345	5.19527	5.41979	5.41756	5.23079	5.46727	5.31	5.37	39.66	41.41	0.96	1.04	0.494704	0.527
211986_at	AHNAK	AHNAK nucleoprotein	7.50965	7.59033	8.33861	8.79098	7.55	8.56	187.4	378.67	0.49	2.02	0.0010776	0.00404		211986_at	AHNAK	AHNAK nucleoprotein	8.28667	8.21312	8.51788	8.68338	8.25	8.6	304.41	388.19	0.78	1.28	0.0241949	0.031		211986_at	AHNAK	AHNAK nucleoprotein	8.78379	8.65027	8.64999	8.98828	8.84489	9.10718	8.69	8.98	414.34	504.99	0.82	1.22	0.0067806	0.00881
212980_at	AHSA2	AHA1, activator of heat shock 90kDa protein ATPase homolog 2 (yeast)	5.02291	4.57093	5.77674	5.91123	4.79	5.84	27.8	57.44	0.48	2.07	0.0009755	0.00373		212980_at	AHSA2	AHA1, activator of heat shock 90kDa protein ATPase homolog 2 (yeast)	5.55013	5.43282	5.19933	5.60312	5.49	5.4	44.99	42.26	1.06	0.94	0.584287	0.621		212980_at	AHSA2	AHA1, activator of heat shock 90kDa protein ATPase homolog 2 (yeast)	6.57325	6.60873	6.85968	6.95233	6.91939	6.78575	6.68	6.89	102.58	118.26	0.87	1.15	0.0473231	0.0579
223136_at	AIG1	androgen-induced 1	8.34731	8.75776	8.38038	9.41214	8.55	8.88	375.46	476.48	0.79	1.27	0.341587	0.412		223136_at	AIG1	androgen-induced 1	8.60394	8.25332	9.63587	9.78314	8.43	9.71	344.56	837.24	0.41	2.43	3.24e-05	0.000108		223136_at	AIG1	androgen-induced 1	9.67935	9.76122	9.61824	10.6401	10.7234	10.7864	9.69	10.72	823.87	1682.77	0.49	2.04	< 1e-07	2.93e-07
212543_at	AIM1	absent in melanoma 1	8.74327	8.79962	9.85231	9.58948	8.77	9.72	436.99	843.88	0.52	1.93	0.0005123	0.00244		212543_at	AIM1	absent in melanoma 1	8.75933	8.46993	9.97791	9.9589	8.61	9.97	391.98	1001.82	0.39	2.56	1.12e-05	6.66e-05		212543_at	AIM1	absent in melanoma 1	9.70809	9.71523	9.68283	11.0013	10.9363	11.0757	9.7	11	832.93	2054.25	0.41	2.47	< 1e-07	< 1e-07
220289_s_at	AIM1L	absent in melanoma 1-like	8.32111	8.25269	9.46944	9.5198	8.29	9.49	312.32	721.38	0.43	2.31	5.78e-05	0.000803		220289_s_at	AIM1L	absent in melanoma 1-like	8.24886	8.12671	9.74902	9.73439	8.19	9.74	291.59	856.14	0.34	2.94	1.5e-06	2.03e-05		220289_s_at	AIM1L	absent in melanoma 1-like	9.04533	9.03755	9.13424	10.6245	10.723	10.9025	9.07	10.75	538.34	1722.15	0.31	3.2	< 1e-07	< 1e-07
214842_s_at	ALB	albumin	5.19476	6.61636	8.84469	6.82697	5.86	7.77	59.94	228.47	0.26	3.81	0.0306102	0.0531		214842_s_at	ALB	albumin	6.65419	5.92073	6.81092	6.51823	6.28	6.66	78.11	101.45	0.77	1.3	0.141969	0.167		214842_s_at	ALB	albumin	7.15766	7.3756	7.1883	7.21155	7.26842	7.25903	7.24	7.25	151.22	151.83	1	1	0.941664	0.949
205583_s_at	ALG13	ALG13, UDP-N-acetylglucosaminyltransferase subunit	6.41507	6.70662	7.26914	7.9757	6.56	7.61	94.41	197.05	0.48	2.09	0.0044628	0.0115		205583_s_at	ALG13	ALG13, UDP-N-acetylglucosaminyltransferase subunit	7.09753	6.39468	6.94737	7.03521	6.74	6.99	107.34	127.23	0.84	1.19	0.284881	0.324		205583_s_at	ALG13	ALG13, UDP-N-acetylglucosaminyltransferase subunit	7.97794	7.75656	8.28225	8.2111	8.13618	8.50367	8	8.28	256.99	311.62	0.82	1.21	0.0655546	0.0795
222556_at	ALG5	ALG5, dolichyl-phosphate beta-glucosyltransferase	3.74786	3.4277	5.85013	3.57177	3.58	4.57	12.02	26.19	0.46	2.18	0.133251	0.185		222556_at	ALG5	ALG5, dolichyl-phosphate beta-glucosyltransferase	3.67561	3.41354	3.54234	3.46744	3.54	3.5	11.67	11.35	1.03	0.97	0.778146	0.804		222556_at	ALG5	ALG5, dolichyl-phosphate beta-glucosyltransferase	4.09542	4.22895	4.31758	4.14269	4.23634	4.13724	4.21	4.17	18.56	18.03	1.03	0.97	0.60344	0.633
209425_at	AMACR /// C1QTNF3-AMACR	alpha-methylacyl-CoA racemase /// C1QTNF3-AMACR readthrough (NMD candidate)	5.64983	5.12564	6.14832	6.64953	5.38	6.39	41.87	84.39	0.5	2.02	0.0047016	0.0119		209425_at	AMACR /// C1QTNF3-AMACR	alpha-methylacyl-CoA racemase /// C1QTNF3-AMACR readthrough (NMD candidate)	6.04335	5.86211	6.49004	6.81354	5.95	6.65	61.94	100.55	0.62	1.62	0.0017007	0.0026		209425_at	AMACR /// C1QTNF3-AMACR	alpha-methylacyl-CoA racemase /// C1QTNF3-AMACR readthrough (NMD candidate)	7.31123	7.37046	7.31296	7.68067	7.82392	7.67159	7.33	7.73	161.07	211.63	0.76	1.31	0.000255	0.000378
225450_at	AMOTL1	angiomotin like 1	7.71245	7.84935	8.91738	9.2917	7.78	9.1	219.93	550.48	0.4	2.5	0.0001624	0.00141		225450_at	AMOTL1	angiomotin like 1	7.85071	7.71265	8.93929	9.35659	7.78	9.15	220.05	567.29	0.39	2.58	3.2e-05	0.000107		225450_at	AMOTL1	angiomotin like 1	8.69935	8.52406	8.6937	10.0113	10.1286	10.273	8.64	10.14	398.67	1126.49	0.35	2.83	< 1e-07	< 1e-07
203002_at	AMOTL2	angiomotin like 2	9.30803	9.02385	9.51752	9.56887	9.16	9.54	574.41	746.08	0.77	1.3	0.0439546	0.0717		203002_at	AMOTL2	angiomotin like 2	9.13048	9.37304	9.61788	9.65738	9.25	9.64	609.62	796.56	0.77	1.31	0.0200647	0.0261		203002_at	AMOTL2	angiomotin like 2	9.17698	9.22367	9.10844	10.2861	10.2864	10.1577	9.17	10.24	575.91	1212.17	0.48	2.1	< 1e-07	< 1e-07
226917_s_at	ANAPC4	anaphase promoting complex subunit 4	9.94756	10.193	10.677	11.0242	10.07	10.85	1075.1	1846.49	0.58	1.72	0.0035324	0.00957		226917_s_at	ANAPC4	anaphase promoting complex subunit 4	10.1466	9.79426	11.057	10.9948	9.97	11.03	1003.23	2085.05	0.48	2.08	0.0001074	0.000249		226917_s_at	ANAPC4	anaphase promoting complex subunit 4	10.953	10.8908	10.9698	11.5506	11.5492	11.6922	10.94	11.6	1961.67	3098.54	0.63	1.58	3.1e-06	5.98e-06
218769_s_at	ANKRA2	ankyrin repeat, family A (RFXANK-like), 2	7.47399	6.96621	8.44439	8.27241	7.22	8.36	149.1	328.19	0.45	2.2	0.0009057	0.00357		218769_s_at	ANKRA2	ankyrin repeat, family A (RFXANK-like), 2	7.68841	7.52031	8.16195	8.37881	7.6	8.27	194.6	308.77	0.63	1.59	0.0012728	0.00201		218769_s_at	ANKRA2	ankyrin repeat, family A (RFXANK-like), 2	8.46642	8.54703	8.57728	9.1886	9.39206	9.4299	8.53	9.34	369.71	646.65	0.57	1.75	1.6e-06	3.27e-06
227375_at	ANKRD13C	ankyrin repeat domain 13C	5.34998	5.15937	6.30881	6.27119	5.25	6.29	38.18	78.25	0.49	2.05	0.0002137	0.00154		227375_at	ANKRD13C	ankyrin repeat domain 13C	6.07252	5.79564	6.02918	6.07252	5.93	6.05	61.14	66.3	0.92	1.08	0.419464	0.458		227375_at	ANKRD13C	ankyrin repeat domain 13C	7.15757	7.08605	7.14573	7.42412	7.37697	7.06948	7.13	7.29	140.05	156.52	0.89	1.12	0.123486	0.146
237737_at	ANKRD20A12P /// LOC100289026 /// LOC101060632 /// LOC101927345 /// LOC102723799 /// LOC105369263 /// LOC105374447 /// LOC105379272	ankyrin repeat domain 20 family, member A12, pseudogene /// uncharacterized LOC100289026 /// putative ankyrin repeat domain-containing protein 20A12 pseudogene /// putative ankyrin repeat domain-containing protein 20A12 pseudogene /// uncharacterized LOC102723799 /// uncharacterized LOC105369263 /// uncharacterized LOC105374447 /// putative ankyrin repeat domain-containing protein 20A12 pseudogene	4.45637	4.66066	5.16254	5.13277	4.56	5.15	23.56	35.45	0.66	1.5	0.0048341	0.0121		237737_at	ANKRD20A12P /// LOC100289026 /// LOC101060632 /// LOC101927345 /// LOC102723799 /// LOC105369263 /// LOC105374447 /// LOC105379272	ankyrin repeat domain 20 family, member A12, pseudogene /// uncharacterized LOC100289026 /// putative ankyrin repeat domain-containing protein 20A12 pseudogene /// putative ankyrin repeat domain-containing protein 20A12 pseudogene /// uncharacterized LOC102723799 /// uncharacterized LOC105369263 /// uncharacterized LOC105374447 /// putative ankyrin repeat domain-containing protein 20A12 pseudogene	4.21551	4.05836	5.06399	5.55026	4.14	5.3	17.59	39.59	0.44	2.25	0.000162	0.000341		237737_at	ANKRD20A12P /// LOC100289026 /// LOC101060632 /// LOC101927345 /// LOC102723799 /// LOC105369263 /// LOC105374447 /// LOC105379272	ankyrin repeat domain 20 family, member A12, pseudogene /// uncharacterized LOC100289026 /// putative ankyrin repeat domain-containing protein 20A12 pseudogene /// putative ankyrin repeat domain-containing protein 20A12 pseudogene /// uncharacterized LOC102723799 /// uncharacterized LOC105369263 /// uncharacterized LOC105374447 /// putative ankyrin repeat domain-containing protein 20A12 pseudogene	5.44682	5.20469	5.12207	6.90313	7.03694	7.25313	5.26	7.06	38.26	133.84	0.29	3.5	< 1e-07	< 1e-07
1556182_x_at	ANKRD65	ankyrin repeat domain 65	6.40604	6.08607	7.70588	7.34688	6.24	7.52	75.9	184.36	0.41	2.43	0.0003325	0.00186		1556182_x_at	ANKRD65	ankyrin repeat domain 65	6.16476	6.01982	8.08119	7.99683	6.09	8.04	68.23	263.02	0.26	3.85	3e-07	9.43e-06		1556182_x_at	ANKRD65	ankyrin repeat domain 65	6.89203	7.15238	6.94231	8.91229	8.71416	8.90937	6.99	8.84	127.61	459.93	0.28	3.6	< 1e-07	< 1e-07
201012_at	ANXA1	annexin A1	6.55785	6.11144	6.27895	5.90812	6.33	6.09	80.71	68.29	1.18	0.85	0.283533	0.355		201012_at	ANXA1	annexin A1	5.79021	5.93302	6.38343	6.14121	5.86	6.26	58.15	76.76	0.76	1.32	0.0196085	0.0255		201012_at	ANXA1	annexin A1	6.87368	7.16002	6.94723	8.85741	9.00203	8.71545	6.99	8.86	127.44	464.1	0.27	3.64	< 1e-07	< 1e-07
[truncated: 547 more rows]

## Sheet: 299 down genes
Probe Set ID	Gene Symbol	Gene Title	12h-Ctrl-1	12h-Ctrl-2	12h-Dox-1	12h-Dox-2	12h-Ctrl Mean	12h-Dox Mean	12h-Ctrl Geomean	12h-Dox Geomean	Fold Change (C/D)	Fold Change (D/C)	p-value	FDR		Probe Set ID	Gene Symbol	Gene Title	24h-Ctrl-1	24h-Ctrl-2	24h-Dox-1	24h-Dox-2	24h-Ctrl Mean	24h-Dox Mean	24h-Ctrl Geomean	24h-Dox Geomean	Fold Change (C/D)	Fold Change (D/C)	p-value	FDR		Probe Set ID	Gene Symbol	Gene Title	48h-Ctrl-1	48h-Ctrl-2	48h-Ctrl-3	48h-Dox-1	48h-Dox-2	48h-Dox-3	48h-Ctrl mean	48h-Dox mean	48h-Ctrl Geomean	48h-Dox Geomean	Fold Change (C/D)	Fold Change (D/C)	p-value	FDR
[truncated: 299 more rows]
